# Supplementary material for: One Social Media Company to Rule Them All: Associations Between Use of Facebook-Owned Social Media Platforms, Sociodemographic Characteristics, and the Big Five Personality Traits
Source: Front Psychol. 2020 May 29;11:936. doi: 10.3389/fpsyg.2020.00936 (PMC7273309; doi:10.3389/fpsyg.2020.00936)
Supplement: Supplementary file 6 [file Data_Sheet_1.xlsx]

## Sheet: Coding
Variable	Explanation	Response scale
Age	Age
Gender	Gender	1 = male, 2 = female
Education	Highest educational degree	1 = no graduation, 2 = streamed secondary school for lesser able students, 3 = secondary school leaving certificate, 4 = vocational baccalaureate diploma, 5 = A-level / High school diploma, 6 = university of applied sciences degree, 7 = university degree
has_whatsapp	"Is whatsapp installed in your phone?"	1 = yes, 0 = no
has_facebook	"Do you have a Facebook account?"	1 = yes, 0 = no
has_instagram	"Do you have an Instagram account?"	1 = yes, 0 = no
bfi_01	Big Five Inventory (Rammstedt & Danner, 2016; based on John et al., 1991) Item 01	1 = very inapplicable, ..., 5 = very applicable
bfi_02	Big Five Inventory (Rammstedt & Danner, 2016; based on John et al., 1991) Item 02	1 = very inapplicable, ..., 5 = very applicable
bfi_03	Big Five Inventory (Rammstedt & Danner, 2016; based on John et al., 1991) Item 03	1 = very inapplicable, ..., 5 = very applicable
bfi_04	Big Five Inventory (Rammstedt & Danner, 2016; based on John et al., 1991) Item 04	1 = very inapplicable, ..., 5 = very applicable
bfi_05	Big Five Inventory (Rammstedt & Danner, 2016; based on John et al., 1991) Item 05	1 = very inapplicable, ..., 5 = very applicable
bfi_06	Big Five Inventory (Rammstedt & Danner, 2016; based on John et al., 1991) Item 06	1 = very inapplicable, ..., 5 = very applicable
bfi_07	Big Five Inventory (Rammstedt & Danner, 2016; based on John et al., 1991) Item 07	1 = very inapplicable, ..., 5 = very applicable
bfi_08	Big Five Inventory (Rammstedt & Danner, 2016; based on John et al., 1991) Item 08	1 = very inapplicable, ..., 5 = very applicable
bfi_09	Big Five Inventory (Rammstedt & Danner, 2016; based on John et al., 1991) Item 09	1 = very inapplicable, ..., 5 = very applicable
bfi_10	Big Five Inventory (Rammstedt & Danner, 2016; based on John et al., 1991) Item 10	1 = very inapplicable, ..., 5 = very applicable
bfi_11	Big Five Inventory (Rammstedt & Danner, 2016; based on John et al., 1991) Item 11	1 = very inapplicable, ..., 5 = very applicable
bfi_12	Big Five Inventory (Rammstedt & Danner, 2016; based on John et al., 1991) Item 12	1 = very inapplicable, ..., 5 = very applicable
bfi_13	Big Five Inventory (Rammstedt & Danner, 2016; based on John et al., 1991) Item 13	1 = very inapplicable, ..., 5 = very applicable
bfi_14	Big Five Inventory (Rammstedt & Danner, 2016; based on John et al., 1991) Item 14	1 = very inapplicable, ..., 5 = very applicable
bfi_15	Big Five Inventory (Rammstedt & Danner, 2016; based on John et al., 1991) Item 15	1 = very inapplicable, ..., 5 = very applicable
bfi_16	Big Five Inventory (Rammstedt & Danner, 2016; based on John et al., 1991) Item 16	1 = very inapplicable, ..., 5 = very applicable
bfi_17	Big Five Inventory (Rammstedt & Danner, 2016; based on John et al., 1991) Item 17	1 = very inapplicable, ..., 5 = very applicable
bfi_18	Big Five Inventory (Rammstedt & Danner, 2016; based on John et al., 1991) Item 18	1 = very inapplicable, ..., 5 = very applicable
bfi_19	Big Five Inventory (Rammstedt & Danner, 2016; based on John et al., 1991) Item 19	1 = very inapplicable, ..., 5 = very applicable
bfi_20	Big Five Inventory (Rammstedt & Danner, 2016; based on John et al., 1991) Item 20	1 = very inapplicable, ..., 5 = very applicable
bfi_21	Big Five Inventory (Rammstedt & Danner, 2016; based on John et al., 1991) Item 21	1 = very inapplicable, ..., 5 = very applicable
bfi_22	Big Five Inventory (Rammstedt & Danner, 2016; based on John et al., 1991) Item 22	1 = very inapplicable, ..., 5 = very applicable
bfi_23	Big Five Inventory (Rammstedt & Danner, 2016; based on John et al., 1991) Item 23	1 = very inapplicable, ..., 5 = very applicable
bfi_24	Big Five Inventory (Rammstedt & Danner, 2016; based on John et al., 1991) Item 24	1 = very inapplicable, ..., 5 = very applicable
bfi_25	Big Five Inventory (Rammstedt & Danner, 2016; based on John et al., 1991) Item 25	1 = very inapplicable, ..., 5 = very applicable
bfi_26	Big Five Inventory (Rammstedt & Danner, 2016; based on John et al., 1991) Item 26	1 = very inapplicable, ..., 5 = very applicable
bfi_27	Big Five Inventory (Rammstedt & Danner, 2016; based on John et al., 1991) Item 27	1 = very inapplicable, ..., 5 = very applicable
bfi_28	Big Five Inventory (Rammstedt & Danner, 2016; based on John et al., 1991) Item 28	1 = very inapplicable, ..., 5 = very applicable
bfi_29	Big Five Inventory (Rammstedt & Danner, 2016; based on John et al., 1991) Item 29	1 = very inapplicable, ..., 5 = very applicable
bfi_30	Big Five Inventory (Rammstedt & Danner, 2016; based on John et al., 1991) Item 30	1 = very inapplicable, ..., 5 = very applicable
bfi_31	Big Five Inventory (Rammstedt & Danner, 2016; based on John et al., 1991) Item 31	1 = very inapplicable, ..., 5 = very applicable
bfi_32	Big Five Inventory (Rammstedt & Danner, 2016; based on John et al., 1991) Item 32	1 = very inapplicable, ..., 5 = very applicable
bfi_33	Big Five Inventory (Rammstedt & Danner, 2016; based on John et al., 1991) Item 33	1 = very inapplicable, ..., 5 = very applicable
bfi_34	Big Five Inventory (Rammstedt & Danner, 2016; based on John et al., 1991) Item 34	1 = very inapplicable, ..., 5 = very applicable
bfi_35	Big Five Inventory (Rammstedt & Danner, 2016; based on John et al., 1991) Item 35	1 = very inapplicable, ..., 5 = very applicable
bfi_36	Big Five Inventory (Rammstedt & Danner, 2016; based on John et al., 1991) Item 36	1 = very inapplicable, ..., 5 = very applicable
bfi_37	Big Five Inventory (Rammstedt & Danner, 2016; based on John et al., 1991) Item 37	1 = very inapplicable, ..., 5 = very applicable
bfi_38	Big Five Inventory (Rammstedt & Danner, 2016; based on John et al., 1991) Item 38	1 = very inapplicable, ..., 5 = very applicable
bfi_39	Big Five Inventory (Rammstedt & Danner, 2016; based on John et al., 1991) Item 39	1 = very inapplicable, ..., 5 = very applicable
bfi_40	Big Five Inventory (Rammstedt & Danner, 2016; based on John et al., 1991) Item 40	1 = very inapplicable, ..., 5 = very applicable
bfi_41	Big Five Inventory (Rammstedt & Danner, 2016; based on John et al., 1991) Item 41	1 = very inapplicable, ..., 5 = very applicable
bfi_42	Big Five Inventory (Rammstedt & Danner, 2016; based on John et al., 1991) Item 42	1 = very inapplicable, ..., 5 = very applicable
bfi_43	Big Five Inventory (Rammstedt & Danner, 2016; based on John et al., 1991) Item 43	1 = very inapplicable, ..., 5 = very applicable
bfi_44	Big Five Inventory (Rammstedt & Danner, 2016; based on John et al., 1991) Item 44	1 = very inapplicable, ..., 5 = very applicable
bfi_45	Big Five Inventory (Rammstedt & Danner, 2016; based on John et al., 1991) Item 45	1 = very inapplicable, ..., 5 = very applicable
BFI_Extra	Extraversion - Total score
BFI_Extra_Durchs	Extraversion - Assertiveness
BFI_Extra_Aktiv	Extraversion - Activity
BFI_Agree	Agreeableness - Total score
BFI_Agree_Altru	Agreeableness - Altruism
BFI_Agree_Entgeg	Agreeableness - Compliance
BFI_Consc	Conscientiousness - Total score
BFI_Consc_Ordentlich	Conscientiousness - Order
BFI_Consc_Selbstdisz	Conscientiousness - Self-Discipline
BFI_Neuro	Neuroticism - Total score
BFI_Neuro_Aengstl	Neuroticism - Anxiety
BFI_Neuro_Depr	Neuroticism - Depression
BFI_Open	Openness - Total score
BFI_Open_Aesth	Openness - Aesthetics
BFI_Open_Idea	Openness - Ideas
