# Supplementary material for: One Social Media Company to Rule Them All: Associations Between Use of Facebook-Owned Social Media Platforms, Sociodemographic Characteristics, and the Big Five Personality Traits
Source: Front Psychol. 2020 May 29;11:936. doi: 10.3389/fpsyg.2020.00936 (PMC7273309; doi:10.3389/fpsyg.2020.00936)
Supplement: Supplementary file 7 [file Data_Sheet_2.xlsx]

## Sheet: Supplementary Data
Age	Gender	Education	has_whatsapp	has_facebook	has_instagram	bfi_01	bfi_02	bfi_03	bfi_04	bfi_05	bfi_06	bfi_07	bfi_08	bfi_09	bfi_10	bfi_11	bfi_12	bfi_13	bfi_14	bfi_15	bfi_16	bfi_17	bfi_18	bfi_19	bfi_20	bfi_21	bfi_22	bfi_23	bfi_24	bfi_25	bfi_26	bfi_27	bfi_28	bfi_29	bfi_30	bfi_31	bfi_32	bfi_33	bfi_34	bfi_35	bfi_36	bfi_37	bfi_38	bfi_39	bfi_40	bfi_41	bfi_42	bfi_43	bfi_44
76	1	7	1	1	1	3	4	2	1	3	5	2	3	2	5	3	5	2	3	5	1	2	3	2	4	4	3	2	2	3	2	2	3	2	4	2	2	4	2	3	2	3	2	3	4	4	2	2	4
74	1	7	1	1	1	5	2	4	2	5	4	4	3	1	4	5	4	4	2	5	5	4	4	2	5	2	4	4	4	4	4	2	2	2	4	3	2	4	3	4	4	3	4	2	4	5	5	4	4
70	1	6	1	1	1	4	3	4	1	4	3	5	4	3	4	2	4	4	2	4	3	3	2	2	3	2	4	2	2	4	4	3	4	2	5	2	4	4	3	2	2	4	4	2	4	5	4	4	3
70	1	3	1	1	1	4	3	4	1	4	4	4	5	3	4	4	5	4	1	2	4	4	5	1	4	4	4	4	2	4	4	4	3	1	4	4	3	4	2	2	3	3	4	2	4	4	4	4	4
69	1	3	1	1	1	4	2	4	2	4	2	4	4	2	5	4	4	4	4	4	3	4	4	4	3	2	5	4	4	4	4	4	4	4	2	2	4	4	2	2	3	4	5	2	3	2	4	4	3
68	2	6	1	1	1	5	5	5	2	4	3	4	2	2	5	3	5	5	3	5	4	4	4	4	5	3	5	4	1	5	4	4	5	2	5	2	4	3	2	5	2	3	4	2	4	5	5	3	3
63	2	7	1	1	1	4	2	3	2	4	5	4	2	3	4	4	3	3	2	5	4	3	3	2	4	5	3	4	3	4	4	3	2	3	2	4	3	3	3	3	3	1	3	2	4	1	3	3	1
61	1	5	1	1	1	3	3	4	3	3	2	3	4	1	4	2	5	4	3	5	1	3	5	3	3	2	4	2	3	3	2	4	3	1	4	1	3	4	2	1	2	3	5	3	3	3	5	3	4
61	2	7	1	1	1	4	3	5	2	4	3	5	5	4	4	3	5	5	3	4	3	4	3	4	5	3	4	3	4	4	4	3	4	1	3	5	4	3	4	2	3	4	4	2	4	3	4	3	3
61	2	7	1	1	1	4	3	4	2	4	3	3	3	3	4	3	4	4	3	3	3	4	3	4	4	4	4	3	4	4	4	3	3	4	5	2	4	3	2	4	3	2	4	3	2	5	4	4	4
61	1	3	1	1	1	5	2	4	2	5	5	4	4	1	4	4	2	4	5	4	5	5	2	2	4	5	5	2	5	5	4	4	3	4	5	5	4	4	5	4	4	2	4	5	4	5	2	2	3
60	2	4	1	1	1	4	2	5	3	3	3	4	5	5	4	3	5	5	4	4	4	4	5	2	4	5	4	4	4	2	4	3	4	5	4	2	4	4	4	2	4	3	4	4	3	2	4	3	4
60	2	7	1	1	1	5	2	4	3	5	4	4	2	4	5	5	3	4	4	4	5	4	4	5	5	5	5	5	3	5	5	3	5	5	5	3	4	5	5	4	4	2	5	3	5	4	2	3	4
59	1	4	1	1	1	5	4	4	1	5	4	4	4	2	5	4	5	4	2	5	5	4	2	2	5	5	4	4	2	4	4	4	4	2	5	4	4	4	2	2	4	4	4	1	5	5	4	2	5
59	2	6	1	1	1	4	3	5	1	4	3	4	3	2	5	5	5	4	2	5	5	4	4	1	3	3	4	4	1	5	4	4	3	1	5	3	4	5	2	4	4	5	5	1	2	5	5	5	3
59	2	7	1	1	1	5	3	5	1	4	4	3	4	3	5	5	5	5	4	5	5	3	5	4	4	5	4	5	2	4	5	5	4	2	5	4	5	5	3	4	5	3	4	2	4	5	3	5	3
58	2	2	1	1	1	1	2	1	3	2	5	4	5	4	4	4	3	4	4	4	4	2	5	4	4	5	3	2	2	3	2	2	4	4	4	5	2	4	4	2	4	2	4	2	4	3	4	4	1
58	1	6	1	1	1	4	4	3	1	4	4	4	3	3	4	4	4	4	2	4	4	1	4	3	4	4	5	2	2	4	3	4	4	2	4	4	4	3	2	4	4	5	4	3	3	4	4	3	4
58	1	7	1	1	1	3	4	5	3	5	2	3	5	4	4	5	3	5	3	4	5	2	5	4	4	1	4	4	3	5	4	3	4	3	3	3	4	4	2	4	3	3	5	3	5	3	5	4	2
58	2	4	1	1	1	4	3	3	4	4	2	5	2	4	5	2	5	3	2	4	3	4	4	5	3	3	4	3	3	4	2	4	3	2	3	1	5	5	3	4	2	4	4	3	3	3	5	3	3
58	1	6	1	1	1	4	3	4	2	2	4	4	3	4	3	3	4	4	3	4	4	4	3	4	4	4	4	4	3	4	4	4	4	3	4	3	4	3	3	4	4	4	4	2	4	4	4	3	3
57	1	6	1	1	1	4	4	4	1	4	4	4	2	2	5	3	5	5	3	3	4	4	4	2	3	3	3	4	3	3	3	3	2	3	3	3	4	4	3	2	4	3	4	4	2	4	3	4	2
57	2	3	1	1	1	5	3	5	3	4	4	5	3	5	4	4	4	5	3	3	4	2	3	3	3	5	4	3	3	4	4	3	4	3	4	2	4	5	2	2	4	2	3	3	2	4	4	4	2
57	2	7	1	1	1	4	3	3	3	3	4	3	3	4	4	4	2	3	2	4	3	1	2	4	4	5	4	3	3	4	4	3	3	3	4	4	5	4	4	3	3	5	3	4	4	4	4	2	4
57	1	3	1	1	1	5	3	5	3	4	5	4	2	1	5	5	4	5	3	4	3	2	5	5	4	5	5	4	1	4	4	2	5	3	4	3	4	5	1	2	4	2	5	2	4	4	3	4	4
57	2	7	1	1	1	5	4	4	1	5	5	5	4	2	5	5	5	4	2	4	5	5	3	2	4	5	5	4	2	5	4	5	3	2	4	4	4	4	2	4	4	5	4	1	4	5	5	3	3
57	1	5	1	1	1	4	2	3	4	4	2	3	2	4	5	4	5	4	3	5	4	3	1	4	5	3	2	2	3	4	4	1	2	4	5	1	4	3	3	1	3	2	4	4	4	5	4	1	4
56	2	5	1	1	1	4	3	5	3	4	3	4	4	2	5	2	5	5	3	5	4	2	3	4	5	2	2	2	3	5	5	2	4	3	5	2	4	5	2	2	3	3	3	2	3	5	3	4	5
56	2	7	1	1	1	4	1	3	5	3	3	4	2	4	5	2	2	3	4	5	2	1	2	5	5	3	4	2	4	4	1	2	4	4	5	2	5	2	3	5	3	2	1	4	5	5	3	2	5
56	2	7	1	1	1	5	2	5	2	4	4	4	5	4	4	4	4	5	4	3	4	1	4	5	3	4	3	3	4	4	4	1	4	2	4	4	3	4	3	3	4	2	4	3	3	4	4	4	2
56	1	7	1	1	1	4	3	1	4	5	3	5	4	3	4	2	3	4	4	5	3	5	3	2	5	3	4	2	3	4	3	2	4	2	5	3	4	3	3	2	3	3	4	2	4	4	3	4	4
56	1	7	1	1	1	5	5	4	1	5	5	4	5	3	4	3	5	4	2	4	5	5	4	2	4	5	5	4	2	4	4	4	4	1	5	2	4	4	3	2	5	4	5	2	4	3	5	4	4
55	2	6	1	1	1	5	4	5	2	1	3	4	4	2	4	3	5	5	2	3	2	2	4	2	1	4	5	2	2	1	2	5	4	2	2	2	4	4	2	2	4	5	4	2	1	2	4	4	2
55	2	6	1	1	1	5	5	4	2	5	4	5	4	4	5	4	5	5	2	5	4	4	2	4	4	4	5	3	4	4	4	3	4	3	5	3	4	4	3	4	4	5	4	2	4	5	4	3	4
55	2	3	1	1	1	5	3	4	4	3	3	4	3	5	4	2	3	4	4	4	4	3	4	5	4	5	4	3	4	3	4	4	3	5	3	3	4	4	3	2	4	4	3	3	4	3	3	4	3
55	2	7	1	1	1	1	3	2	5	2	4	3	2	4	4	1	5	4	4	5	4	3	2	5	4	2	5	2	2	2	2	2	2	4	2	2	3	2	2	2	2	2	1	4	4	2	2	4	3
55	2	3	1	1	1	5	5	4	3	3	2	3	4	4	4	4	5	5	4	4	3	3	4	3	4	2	4	4	4	4	4	2	4	3	3	2	4	4	3	3	2	4	4	4	2	3	4	4	1
54	2	7	1	1	1	5	3	4	1	4	3	4	3	4	5	5	5	4	1	4	4	5	5	4	4	5	5	3	2	4	4	5	3	1	4	2	5	4	2	4	4	5	5	2	4	3	5	2	3
54	2	3	1	1	1	4	4	5	3	4	4	5	4	4	5	4	5	4	3	5	4	2	2	5	5	4	4	3	2	4	2	4	4	2	5	4	5	4	2	4	3	4	4	4	5	5	2	1	5
54	2	5	1	1	1	4	2	4	1	4	4	3	2	2	4	4	3	4	2	2	3	2	2	2	4	4	4	3	4	4	4	2	4	3	4	4	3	4	2	2	3	2	4	3	2	2	4	4	4
54	2	6	1	1	1	5	2	5	1	5	5	5	3	4	5	5	3	5	4	4	5	3	3	4	5	5	5	4	4	5	4	3	5	4	5	4	5	5	4	4	4	3	4	2	4	5	4	3	4
54	1	7	1	1	1	5	4	4	1	5	5	4	3	3	3	5	5	5	2	3	5	4	2	1	5	5	5	3	2	5	4	3	4	1	3	4	3	3	3	5	2	3	4	1	5	3	5	3	1
54	2	5	1	1	1	5	4	5	2	4	4	4	5	4	4	4	5	5	4	4	3	4	5	4	4	4	4	5	3	4	3	3	4	1	4	4	4	5	3	2	5	4	2	2	2	4	4	4	4
54	2	3	1	1	1	5	3	4	1	4	4	5	3	3	4	4	5	5	3	4	4	5	4	3	5	5	5	5	2	4	4	4	3	1	5	4	5	5	2	4	5	5	4	1	4	5	5	3	4
54	1	3	1	1	1	4	2	4	3	4	4	4	4	4	2	4	3	5	4	4	4	5	3	5	3	4	2	5	4	3	4	4	5	4	3	2	3	4	2	1	4	3	4	4	3	1	4	3	3
54	1	3	1	1	1	5	2	4	1	4	5	4	5	3	4	4	5	5	3	2	4	2	5	3	4	5	4	5	2	3	5	3	4	2	2	4	4	4	3	4	4	4	4	1	4	2	3	5	3
53	2	6	1	1	1	4	2	5	1	3	3	2	5	2	4	4	4	4	2	4	4	2	4	2	4	3	2	2	2	4	4	4	4	2	5	2	3	4	2	2	2	3	4	2	4	4	4	3	5
53	2	6	1	1	1	5	3	4	2	4	4	5	4	2	4	4	4	4	2	4	5	2	4	2	4	5	4	4	2	4	3	4	3	2	3	4	4	3	2	2	4	4	2	4	3	3	5	2	3
53	2	7	1	1	1	4	3	3	4	3	3	3	3	3	3	3	4	3	3	3	2	2	4	2	4	4	4	2	4	4	2	4	3	3	4	3	4	3	3	3	3	3	3	2	2	4	3	2	4
53	2	7	1	1	1	4	2	5	4	2	2	5	4	4	3	3	4	5	4	4	3	3	5	5	3	4	4	3	2	2	2	4	4	4	3	2	5	3	4	2	3	3	3	4	3	3	4	3	2
53	1	6	1	1	1	3	2	5	4	4	2	5	2	3	3	3	5	5	3	4	3	4	4	4	4	2	4	2	2	3	4	2	2	3	4	3	4	4	2	3	2	2	4	2	4	4	3	3	2
53	1	5	1	1	1	5	2	4	3	5	4	4	3	3	5	4	3	4	4	4	4	1	5	4	5	5	3	3	3	4	5	2	4	4	4	2	3	4	4	4	4	2	5	3	4	5	4	3	4
53	2	2	1	1	1	4	3	5	3	4	3	4	4	3	4	3	5	5	4	4	4	4	5	2	4	3	4	3	3	4	4	4	4	4	4	3	4	4	3	3	2	4	4	2	3	4	4	4	4
52	2	7	1	1	1	3	3	4	2	4	3	3	4	3	5	3	4	4	2	4	3	5	4	3	4	3	2	4	3	4	4	2	4	2	4	3	4	4	2	3	2	2	4	2	4	4	3	3	4
52	2	7	1	1	1	5	4	4	2	3	5	5	2	2	5	3	5	4	4	4	4	4	5	5	2	4	4	5	1	3	5	5	5	1	5	5	4	4	2	1	5	4	5	1	2	5	5	4	5
52	2	3	1	1	1	5	5	5	2	5	5	4	5	5	5	5	5	1	4	5	5	5	5	5	5	5	5	5	2	5	2	4	1	2	5	4	5	5	2	2	5	5	5	4	5	5	5	1	2
52	2	6	1	1	1	2	5	5	4	3	2	4	4	5	5	4	4	4	4	2	2	4	5	3	2	2	4	5	2	2	3	5	4	4	4	2	4	4	3	2	2	4	4	4	2	2	4	2	2
52	1	7	1	1	1	4	2	4	1	4	2	3	2	2	4	2	2	4	3	5	3	2	2	1	3	2	3	2	1	4	4	1	4	3	2	2	2	4	2	4	2	2	3	2	4	1	4	3	3
52	2	7	1	1	1	3	3	5	3	4	4	4	3	4	4	4	3	5	4	4	5	3	4	5	5	5	4	5	4	4	4	5	5	4	5	4	4	5	3	3	4	4	5	3	4	5	5	3	5
52	2	3	1	1	1	5	2	5	1	4	5	4	4	3	5	4	4	5	2	3	4	3	4	3	2	5	4	5	2	4	4	2	4	2	4	4	4	5	2	3	4	3	4	1	3	4	4	4	2
52	1	7	1	1	1	4	5	5	2	5	2	4	3	1	5	4	5	5	1	5	5	3	2	2	5	2	5	2	1	5	5	2	2	1	5	3	4	3	1	2	3	3	5	3	5	5	4	5	5
52	2	5	1	1	1	4	3	4	3	3	4	5	3	4	4	3	5	4	3	4	3	3	1	4	4	4	4	2	3	3	3	2	3	4	4	3	5	4	3	3	4	2	3	2	2	4	3	4	3
52	2	3	1	1	1	5	4	5	3	4	5	4	5	3	5	4	3	4	5	5	5	3	4	5	5	5	5	3	3	4	4	4	4	3	4	4	4	5	2	1	3	2	5	3	5	5	5	3	1
52	1	7	1	1	1	4	3	4	3	5	2	4	2	2	5	2	3	4	4	5	3	3	4	2	4	3	4	2	2	5	4	2	2	3	5	5	4	4	1	3	2	2	4	1	5	5	4	2	5
51	2	3	1	1	1	4	4	4	2	4	2	4	4	2	4	4	5	4	2	5	4	4	4	4	4	2	5	4	2	4	2	4	4	2	4	2	4	4	2	2	3	4	4	2	4	4	4	4	4
51	2	7	1	1	1	5	4	5	2	5	5	4	4	2	5	4	4	5	1	4	5	4	4	3	5	5	4	3	2	4	4	2	4	1	4	4	4	4	1	3	5	3	4	2	4	4	5	5	3
51	1	7	1	1	1	4	2	4	1	4	3	4	3	3	3	3	4	4	3	4	3	2	5	3	3	4	3	3	2	4	3	3	5	4	3	3	3	5	2	3	3	2	4	3	3	3	3	3	3
51	2	4	1	1	1	5	4	5	1	5	5	4	4	2	3	4	5	4	2	4	4	4	4	1	4	5	4	4	2	4	4	5	3	1	4	5	4	4	2	4	3	5	4	2	3	3	3	4	4
51	2	6	1	1	1	4	2	5	3	2	3	4	3	4	4	3	4	5	3	5	2	2	3	4	4	3	3	3	4	4	3	1	4	3	5	2	4	5	3	2	2	3	4	3	3	4	4	5	2
51	2	5	1	1	1	4	1	4	4	4	4	4	4	5	5	2	4	4	5	5	4	1	1	5	5	4	3	1	5	4	2	2	3	5	5	1	4	2	5	3	3	2	2	5	4	4	4	1	4
51	1	3	1	1	1	2	2	4	1	4	3	5	3	4	5	5	4	3	4	4	4	4	4	1	4	4	4	5	3	4	3	2	4	3	5	4	4	4	4	2	3	2	4	2	4	4	5	2	5
51	2	7	1	1	1	4	3	4	2	5	3	4	2	2	5	4	5	4	2	5	3	5	2	2	5	2	3	2	2	4	3	2	4	4	5	2	4	4	2	2	3	2	4	3	4	5	2	2	4
51	1	5	1	1	1	5	2	4	2	4	2	4	4	2	4	4	4	4	4	5	4	2	2	4	4	4	4	4	2	4	4	3	3	3	3	4	4	4	2	2	4	4	4	2	4	3	4	4	4
51	1	3	1	1	1	2	4	4	4	2	2	4	3	2	2	2	3	4	3	2	2	4	3	4	2	2	3	2	2	2	3	3	4	4	3	2	3	3	2	4	2	3	2	3	2	2	4	3	2
51	1	3	1	1	1	5	1	3	1	5	5	5	4	3	5	4	3	3	2	4	5	1	2	4	5	5	3	2	4	5	5	2	3	4	5	5	4	3	4	2	5	2	4	1	4	5	5	1	5
50	2	6	1	1	1	3	3	4	4	2	2	3	4	4	4	3	2	4	3	4	3	3	4	4	3	3	3	3	4	3	3	2	4	4	4	4	3	3	3	2	3	2	4	4	3	4	4	3	4
50	1	5	1	1	1	5	4	4	3	4	4	5	4	4	4	3	4	4	4	4	5	2	5	4	4	4	3	4	3	4	4	2	4	3	5	3	4	5	2	2	4	3	4	3	5	5	5	2	4
50	2	7	1	1	1	4	3	4	2	3	4	4	5	4	5	3	4	5	4	3	4	4	4	4	3	5	3	5	4	4	4	4	4	4	3	4	5	4	4	2	4	3	4	3	4	4	5	5	5
50	2	7	1	1	1	1	4	5	1	5	5	5	5	2	5	5	5	5	1	4	4	2	5	4	4	5	4	5	2	4	5	2	4	2	3	5	4	5	1	4	4	2	5	1	4	4	5	5	2
50	2	7	1	1	1	5	2	5	4	4	2	4	5	5	4	4	4	4	4	5	4	3	4	2	4	3	4	5	4	5	5	2	4	4	4	3	4	4	4	2	3	4	4	4	4	5	4	5	4
50	1	6	1	1	1	5	2	4	2	4	3	4	4	3	4	4	3	4	4	4	3	4	4	2	4	3	4	4	2	4	4	2	4	2	4	4	4	4	2	3	4	2	4	2	4	4	4	4	4
50	2	5	1	1	1	4	3	4	2	4	4	4	4	2	4	4	5	4	2	4	4	4	4	3	4	3	4	5	2	4	4	3	4	1	3	3	4	5	2	2	4	5	4	3	5	3	4	3	4
50	2	7	1	1	1	5	4	3	3	3	4	4	4	2	5	2	5	4	4	4	2	3	2	4	4	5	4	2	2	2	4	2	3	2	2	4	4	3	2	1	3	5	1	2	2	2	5	1	2
50	1	5	1	1	1	5	2	5	1	4	5	4	4	1	4	4	5	5	2	5	4	2	4	5	4	3	3	2	1	4	4	2	4	2	4	5	4	4	2	3	4	2	3	1	4	4	4	5	3
50	1	4	1	1	1	2	2	4	4	1	4	2	5	4	5	2	5	5	4	4	4	2	5	5	3	3	4	3	4	2	1	4	3	3	4	3	3	4	5	1	3	4	3	3	4	5	4	4	4
50	1	3	1	1	1	5	3	5	4	3	2	5	3	3	5	3	3	3	3	4	3	5	2	5	5	1	5	3	4	3	3	4	4	2	5	1	5	4	3	2	2	4	3	4	3	3	4	3	3
50	2	4	1	1	1	3	3	4	4	3	2	4	3	4	4	2	5	4	3	4	3	3	3	4	3	2	3	3	4	3	2	3	4	4	4	2	4	3	4	3	2	3	4	4	3	4	4	3	4
50	1	3	1	1	1	3	2	5	1	3	3	4	4	1	4	3	4	5	2	3	3	2	4	2	4	1	4	3	2	4	3	4	4	2	3	2	4	4	2	1	3	4	3	2	2	2	5	4	2
49	2	7	1	1	1	5	2	4	2	1	5	1	2	4	4	3	5	4	3	2	3	4	2	2	2	5	1	2	3	1	4	2	4	3	2	4	1	4	3	4	5	2	4	2	2	2	3	4	2
49	2	6	1	1	1	5	2	4	3	4	3	4	4	2	4	3	5	4	4	3	2	2	2	3	4	4	4	4	4	3	2	2	4	4	5	3	4	4	2	2	4	2	4	2	2	5	2	3	4
49	1	4	1	1	1	4	2	4	2	3	2	4	2	2	5	4	5	4	4	5	4	2	2	3	4	3	3	2	3	3	4	5	4	4	4	1	4	4	2	5	3	4	4	5	4	2	5	2	2
49	1	7	1	1	1	5	3	4	2	3	4	4	3	2	5	5	5	5	2	4	4	4	3	3	4	4	5	5	1	3	4	4	4	2	4	4	5	5	3	2	5	5	4	1	3	3	4	4	3
49	1	3	1	1	1	4	4	4	1	3	5	5	4	1	4	3	5	4	2	4	3	4	4	2	3	4	5	2	2	2	3	3	4	3	3	3	4	4	1	2	4	4	3	3	3	3	4	4	3
49	2	3	1	1	1	5	5	5	5	5	3	5	5	5	4	5	5	4	4	5	5	5	2	4	4	5	5	5	2	4	5	5	5	4	5	1	5	4	2	4	4	4	4	2	4	5	5	2	2
49	1	7	1	1	1	5	2	5	2	3	4	4	5	4	4	3	2	5	4	4	3	2	5	3	2	4	3	4	3	2	5	2	5	4	4	4	3	5	2	2	3	2	4	2	4	3	3	4	4
49	1	6	1	1	1	4	2	3	1	5	3	4	2	2	5	4	4	3	2	4	3	4	2	2	4	2	4	2	2	5	3	2	2	2	3	2	4	1	2	2	3	2	3	2	4	3	4	3	2
49	2	7	1	1	1	4	4	4	2	2	3	4	4	2	4	4	5	4	2	4	4	3	4	4	2	4	4	3	2	2	4	5	4	2	2	3	5	4	2	1	4	4	4	2	4	2	4	4	3
49	2	3	1	1	1	4	2	5	5	2	2	5	2	5	5	1	5	3	5	5	2	3	2	5	5	4	4	1	5	2	1	2	3	2	4	1	5	2	5	4	1	4	1	5	4	5	5	1	1
49	1	7	1	1	1	3	3	4	1	4	2	3	4	2	5	3	5	4	2	4	3	3	4	2	4	3	4	4	2	4	3	3	4	2	4	4	4	4	2	2	3	4	4	2	4	4	4	4	4
49	2	6	1	1	1	2	3	4	2	1	4	4	3	2	5	4	5	5	2	5	3	4	2	4	2	4	4	4	2	1	4	2	4	3	1	4	5	5	2	5	3	4	4	3	1	2	5	5	4
49	2	4	1	1	1	5	2	4	4	3	4	4	4	4	1	1	3	3	3	1	3	4	4	5	3	5	4	3	4	4	2	5	1	5	5	1	5	5	4	1	1	5	3	3	2	4	5	2	1
49	1	2	1	1	1	3	4	4	1	5	3	1	2	3	4	4	4	4	3	1	4	3	2	1	4	3	3	5	3	5	5	1	5	3	4	2	1	5	3	3	4	5	4	3	4	4	2	3	3
48	2	5	1	1	1	2	3	5	1	3	1	5	4	3	5	3	5	5	4	3	2	4	2	4	3	1	4	3	2	3	2	2	4	2	4	2	4	5	2	3	2	3	3	4	2	3	3	4	3
48	2	6	1	1	1	5	2	4	3	4	4	4	3	3	5	3	5	5	3	5	4	4	3	3	5	5	4	3	3	4	3	3	3	3	4	2	4	4	2	4	4	4	4	3	4	5	4	1	4
48	2	5	1	1	1	1	2	4	2	5	5	4	2	5	5	4	2	4	4	2	5	4	2	2	4	5	5	2	4	4	5	4	2	5	4	5	4	4	2	5	5	2	4	2	2	4	2	2	4
48	2	3	1	1	1	3	2	5	4	4	2	2	2	4	4	3	2	4	4	4	3	2	2	5	3	4	1	2	4	3	3	2	4	5	3	2	2	4	5	1	1	2	4	5	4	2	3	1	1
48	1	7	1	1	1	4	2	4	3	4	3	4	4	4	5	4	3	4	4	5	4	2	2	5	5	4	4	2	2	4	4	3	4	4	5	2	4	3	2	5	2	3	2	2	5	4	4	5	4
48	2	5	1	1	1	5	2	5	1	4	4	4	2	1	5	4	4	5	2	4	4	5	2	1	4	4	4	2	1	4	4	3	5	2	5	2	5	5	1	3	5	4	4	1	4	5	4	5	5
48	1	6	1	1	1	4	5	5	1	4	2	5	5	1	5	5	5	5	1	4	4	5	5	2	5	3	4	4	1	5	3	1	4	1	4	2	5	5	1	3	4	2	5	1	4	5	5	5	3
48	1	5	1	1	1	5	2	4	2	5	5	4	4	1	5	4	4	5	3	4	5	5	4	2	5	5	4	3	2	4	5	2	5	3	4	4	5	4	1	4	5	2	4	2	4	4	4	3	4
48	1	7	1	1	1	4	1	5	4	4	5	3	5	4	5	3	2	5	5	5	3	2	3	4	5	5	2	2	4	4	5	2	3	4	5	4	4	3	4	3	4	2	4	3	5	5	3	3	4
48	2	3	1	1	1	3	4	2	3	2	4	4	2	5	3	2	4	4	4	2	4	4	2	4	2	4	5	4	4	2	4	1	2	5	3	2	4	3	5	2	2	2	5	4	2	4	5	2	2
48	2	6	1	1	1	5	3	4	3	3	4	4	3	4	4	3	5	4	3	5	4	4	2	3	4	4	4	2	2	4	3	4	3	3	4	3	4	3	2	2	4	4	3	3	4	4	4	3	4
48	2	6	1	1	1	4	5	4	3	5	4	2	4	2	4	2	5	4	2	2	4	5	2	2	5	5	5	2	2	5	5	1	5	2	5	4	4	5	2	5	4	2	4	2	4	5	4	4	5
48	2	3	1	1	1	4	4	3	1	4	3	4	3	2	4	3	4	3	2	3	4	3	3	2	3	3	3	3	2	4	4	3	3	2	4	4	3	3	2	3	3	3	3	2	3	3	4	2	3
47	2	7	1	1	1	4	3	4	3	4	3	4	3	3	5	3	4	4	4	5	4	4	3	4	4	3	4	2	3	4	2	4	3	3	5	4	4	5	3	3	3	3	3	3	4	5	3	2	5
47	2	7	1	1	1	4	3	5	2	5	4	5	2	4	5	4	4	5	5	5	4	2	3	5	3	4	5	3	3	4	3	1	4	5	5	3	5	5	2	3	4	2	5	4	3	5	5	3	5
47	2	7	1	1	1	5	4	5	1	2	5	4	5	2	4	4	5	4	2	4	2	5	4	1	2	5	5	4	4	2	5	4	3	2	5	5	4	3	2	3	3	4	4	1	5	5	5	4	5
47	1	5	1	1	1	4	3	4	2	5	2	5	2	2	5	3	4	4	1	5	4	4	3	2	5	3	3	3	2	5	4	2	4	4	4	2	3	4	2	4	1	3	4	3	5	4	5	3	3
47	1	7	1	1	1	5	4	5	2	4	4	5	5	2	5	5	5	5	1	5	5	4	4	2	5	4	4	1	1	5	4	3	5	2	5	5	5	5	1	4	4	3	5	1	5	5	5	4	5
47	1	5	1	1	1	4	1	5	3	5	2	5	4	4	4	4	4	4	4	5	3	2	5	4	5	4	3	3	2	4	4	2	5	4	4	2	4	4	2	2	4	4	4	2	5	4	5	2	4
47	2	2	1	1	1	3	3	5	3	3	2	5	4	4	3	2	5	5	3	4	2	2	3	3	2	2	3	4	3	2	2	3	4	2	3	4	4	4	3	2	3	4	3	3	2	2	4	4	2
47	1	4	1	1	1	4	3	4	2	3	3	4	3	3	4	3	5	4	3	3	4	5	3	3	3	2	4	2	2	3	3	2	3	3	3	2	4	3	3	3	4	2	3	3	3	3	4	2	2
47	2	3	1	1	1	4	4	5	1	3	3	4	4	2	4	4	5	5	2	4	3	4	2	4	2	3	4	2	4	2	4	2	4	2	3	3	5	4	2	2	4	3	4	4	2	2	5	4	4
47	1	7	1	1	1	4	2	1	3	1	5	1	3	5	1	1	1	1	4	1	4	2	4	1	1	4	1	4	1	5	2	3	4	4	5	2	5	5	1	1	2	5	3	3	5	5	3	4	5
46	2	6	1	1	1	2	4	5	3	5	4	3	5	4	5	5	5	5	4	5	5	1	5	3	5	2	4	4	3	5	3	5	5	3	5	3	4	5	2	2	3	5	5	1	3	5	1	5	4
46	2	3	1	1	1	4	4	4	3	4	4	4	4	4	1	4	4	4	2	5	4	3	4	4	5	3	4	4	3	1	4	2	4	3	5	4	5	4	2	2	4	4	4	2	5	5	4	4	4
46	2	7	1	1	1	5	2	5	2	3	3	3	4	3	5	5	2	5	5	4	4	3	4	3	3	4	4	5	4	3	4	3	5	1	4	3	4	5	2	4	4	5	5	1	3	3	4	2	2
46	2	6	1	1	1	3	4	4	2	2	5	4	3	5	5	3	5	5	5	4	2	4	3	3	3	1	3	1	3	2	2	4	4	2	4	1	4	4	3	2	2	4	4	4	4	3	4	3	1
46	2	4	1	1	1	2	4	5	3	2	2	4	5	3	4	3	5	5	4	4	3	4	5	4	4	1	2	4	3	4	2	2	4	4	5	2	4	3	3	2	2	4	4	4	4	3	3	2	3
46	1	4	1	1	1	2	2	5	3	4	3	3	4	3	4	3	5	5	3	5	3	4	4	3	4	2	4	2	3	4	4	1	4	5	3	3	5	4	3	3	2	3	4	2	4	2	4	4	5
46	2	6	1	1	1	4	2	5	4	4	2	4	2	5	5	2	4	4	5	5	4	2	1	5	4	4	2	2	4	4	2	4	4	4	5	2	4	4	5	4	3	4	3	4	4	5	5	1	5
46	2	7	1	1	1	4	2	5	2	4	3	4	4	5	4	4	4	5	4	3	3	4	2	4	4	4	4	4	4	4	2	4	4	2	5	4	5	5	4	3	4	4	4	4	2	5	5	4	4
46	2	5	1	1	1	4	4	5	1	5	4	4	2	2	4	4	5	5	2	5	4	2	2	2	5	4	4	2	1	5	5	4	4	2	5	4	4	4	2	5	4	5	4	2	5	5	3	2	5
46	2	6	1	1	1	4	4	5	1	3	2	4	5	3	5	3	5	5	4	5	3	4	4	3	5	2	5	2	2	3	2	3	4	2	5	2	4	5	2	3	3	3	5	4	5	4	5	2	4
46	1	2	1	1	1	5	4	5	1	4	5	5	4	3	5	4	5	5	3	4	4	3	5	4	3	5	3	5	3	5	4	2	4	5	3	5	3	4	3	3	5	1	3	2	4	3	4	4	3
46	2	5	1	1	1	2	2	2	1	4	5	2	2	2	5	5	3	3	3	2	4	1	3	3	3	5	3	3	5	3	1	4	2	3	4	4	3	4	2	5	4	5	2	3	4	4	4	4	4
46	1	3	1	1	1	4	3	4	3	2	1	5	3	4	4	4	3	4	2	3	4	4	3	4	2	2	5	3	4	2	2	2	3	4	2	1	4	3	3	2	3	3	4	5	3	2	4	3	2
46	2	7	1	1	1	5	5	4	1	5	5	4	3	1	5	5	5	4	1	4	5	4	3	1	5	4	5	4	2	5	5	5	3	1	5	4	5	4	2	3	4	5	4	1	4	5	5	5	5
45	1	7	1	1	1	2	2	4	1	4	2	2	5	2	5	3	5	5	2	3	2	2	1	1	4	1	2	2	2	4	4	2	4	3	5	2	2	4	2	2	1	4	4	2	3	5	4	4	5
45	1	5	1	1	1	2	3	4	2	2	4	4	2	3	1	4	3	1	3	4	4	4	4	4	3	4	4	4	4	3	4	4	4	3	5	2	4	4	3	2	3	3	4	2	2	4	3	4	5
45	1	4	1	1	1	2	2	4	4	5	2	4	2	4	4	1	4	4	3	5	3	4	5	5	5	4	4	2	4	4	1	4	2	2	4	1	4	2	3	4	2	4	2	4	5	3	5	2	2
45	2	3	1	1	1	3	2	5	4	3	1	4	5	5	5	3	5	5	4	5	4	2	4	5	3	3	3	5	4	3	2	2	5	3	4	1	5	4	3	3	1	5	4	4	2	3	4	5	2
45	2	7	1	1	1	5	4	4	1	3	5	5	4	4	4	4	5	5	2	4	5	5	4	2	4	5	5	4	4	4	4	3	5	2	4	5	5	5	1	3	5	4	4	1	3	2	5	4	5
45	1	7	1	1	1	5	2	4	1	4	5	5	2	2	4	3	5	4	3	4	4	4	4	2	5	5	4	3	3	4	5	2	3	3	3	2	3	4	2	5	4	2	3	4	5	3	3	3	2
45	1	6	1	1	1	2	5	1	2	4	2	5	5	4	5	4	5	5	3	5	4	4	3	1	4	2	3	4	2	4	4	2	5	4	5	5	5	5	2	3	2	4	4	1	5	5	2	5	4
45	2	7	1	1	1	4	3	5	1	5	3	4	4	2	5	5	5	5	2	2	5	4	5	3	4	5	4	4	2	4	4	4	4	2	5	4	4	5	2	2	3	4	4	1	4	4	4	4	5
45	2	5	1	1	1	2	5	4	1	4	2	4	5	3	5	3	5	5	3	4	3	5	2	2	4	2	4	2	4	4	2	3	3	2	5	2	5	4	3	3	1	4	3	3	3	5	5	3	4
45	2	5	1	1	1	5	3	5	3	4	4	5	5	2	4	2	4	5	4	5	3	1	4	5	3	5	1	4	4	3	3	3	4	5	3	4	5	5	1	2	1	2	3	2	1	3	4	4	4
45	2	7	1	1	1	4	5	4	2	2	4	4	3	3	4	3	5	5	2	4	4	4	4	1	4	4	4	4	2	3	4	4	4	3	4	3	4	4	2	2	4	4	4	2	3	4	4	4	3
45	1	3	1	1	1	2	4	5	3	2	2	3	5	4	3	3	3	5	3	2	3	2	5	3	2	2	3	4	3	3	4	1	5	4	1	4	3	5	4	2	3	2	4	3	2	4	4	4	1
45	2	1	1	1	1	5	3	4	3	4	2	3	4	3	5	4	4	4	3	3	5	3	3	3	4	3	4	3	3	4	4	4	4	3	4	3	2	3	2	4	4	4	4	2	5	4	4	4	3
45	2	3	1	1	1	5	2	4	3	4	4	4	2	4	5	4	2	4	3	3	4	2	5	3	3	4	4	2	3	3	3	2	4	4	4	3	5	4	4	2	4	2	4	2	4	4	5	3	2
44	2	6	1	1	1	4	4	4	4	4	4	4	3	5	4	3	5	4	3	4	3	4	2	4	4	4	4	4	4	4	4	1	4	4	4	2	4	3	3	4	3	2	4	3	2	2	4	3	1
44	2	4	1	1	1	4	4	4	2	3	4	4	2	2	5	3	5	5	2	5	3	4	2	3	4	4	5	3	2	4	3	2	2	2	5	4	5	4	3	2	4	3	3	4	3	4	5	4	2
44	2	4	1	1	1	3	2	5	1	5	2	3	4	4	5	5	4	5	4	4	4	4	4	3	4	3	4	4	2	4	4	2	4	4	4	3	3	4	2	3	3	2	4	3	4	3	3	3	3
44	1	7	1	1	1	5	2	5	2	4	5	5	4	2	5	5	5	4	3	5	5	4	3	3	5	5	4	4	2	4	4	3	3	3	4	5	4	4	2	3	4	4	4	1	4	3	5	4	4
44	2	6	1	1	1	2	4	4	2	3	2	4	4	3	4	2	4	2	3	5	3	2	3	2	3	2	3	2	3	3	2	2	4	3	3	2	4	3	3	4	2	2	3	4	3	3	4	3	3
44	1	7	1	1	1	4	4	5	2	4	2	5	3	1	5	3	4	4	3	5	3	5	3	4	4	1	5	2	2	4	2	3	4	2	5	1	4	2	2	4	3	3	4	4	4	5	5	1	4
44	2	7	1	1	1	4	4	5	2	5	4	4	4	4	5	5	5	5	2	4	5	3	2	4	4	4	5	4	2	5	4	4	4	1	5	4	5	5	2	2	4	5	5	4	4	5	5	2	4
44	2	7	1	1	1	5	4	4	4	2	3	3	3	4	5	5	4	5	5	5	5	3	4	3	5	5	3	3	2	4	2	3	3	3	3	3	4	5	3	1	5	1	5	1	3	3	3	3	3
44	1	7	1	1	1	4	4	4	2	4	3	4	4	1	4	4	5	4	1	5	3	4	2	2	3	4	4	3	2	4	4	3	5	2	2	2	4	5	1	4	3	5	5	1	4	2	2	5	2
44	2	7	1	1	1	4	3	4	1	4	4	4	4	1	5	5	4	4	2	4	3	4	4	1	4	5	3	5	1	5	5	3	4	2	5	5	4	4	1	3	3	4	4	1	3	5	3	4	4
44	2	3	1	1	1	4	2	4	3	4	1	4	3	1	4	2	5	4	4	5	3	4	1	4	5	2	5	1	1	3	3	2	3	3	4	2	5	3	2	2	4	2	3	3	5	4	4	4	4
44	1	7	1	1	1	5	2	5	5	4	5	5	3	5	5	2	4	4	5	5	5	4	3	5	5	5	4	1	4	4	3	2	3	4	2	3	4	3	5	1	4	2	5	3	3	1	4	4	3
43	2	6	1	1	1	4	4	5	4	5	2	5	1	5	5	4	4	5	5	5	5	5	1	5	5	2	4	3	4	5	3	1	5	5	5	1	5	5	2	3	4	1	5	5	5	5	5	4	5
43	2	5	1	1	1	4	2	4	2	5	5	5	2	5	5	3	5	3	3	5	3	5	2	4	3	4	5	3	3	5	3	5	4	3	4	2	3	3	3	3	3	3	4	4	3	3	5	3	3
43	2	7	1	1	1	4	4	4	1	4	3	4	4	3	4	4	5	5	3	4	4	4	3	1	3	4	4	5	2	3	4	4	3	3	5	2	4	5	2	3	4	5	4	2	3	4	5	4	4
43	1	7	1	1	1	3	2	4	1	2	1	4	2	4	5	2	5	4	4	5	4	4	3	2	4	2	4	2	2	3	2	1	2	2	4	2	4	4	4	3	4	2	4	2	4	3	5	3	4
43	1	7	1	1	1	2	3	4	2	4	2	2	3	4	5	2	5	4	3	5	3	3	2	3	4	4	4	2	2	4	2	5	4	4	5	2	2	3	2	2	2	2	2	3	5	4	2	2	4
43	2	4	1	1	1	5	1	4	3	3	2	5	5	2	5	4	4	5	4	4	4	3	5	4	5	1	4	2	4	4	2	2	5	2	4	2	5	5	2	1	5	4	4	4	4	4	3	3	4
43	2	7	1	1	1	5	2	3	2	4	4	4	3	2	4	4	4	4	2	4	4	2	2	2	4	4	4	3	1	5	4	3	4	2	4	3	4	4	1	4	4	4	4	1	4	5	4	4	2
43	1	4	1	1	1	1	2	4	1	5	2	3	4	5	1	3	5	4	1	5	3	3	2	4	5	1	3	2	1	5	2	2	3	2	1	2	4	4	1	4	2	2	3	2	3	1	5	4	2
43	2	7	1	1	1	5	2	4	2	3	4	5	2	4	4	4	4	4	4	5	4	4	4	4	2	5	5	4	2	4	2	4	4	3	5	4	4	4	4	2	4	4	4	2	2	2	5	4	3
42	1	4	1	1	1	5	3	4	2	5	5	4	2	2	5	4	3	3	3	5	5	3	2	4	5	4	4	3	3	4	4	1	4	3	5	2	3	3	2	4	4	2	3	2	5	3	3	1	3
42	2	7	1	1	1	4	2	4	1	4	4	4	4	2	5	5	5	4	2	3	4	4	2	4	4	4	5	4	5	4	3	4	4	2	4	4	4	4	1	2	5	4	4	2	4	4	4	4	4
42	1	6	1	1	1	1	1	4	4	2	1	2	2	1	4	2	5	4	4	2	1	1	1	2	2	1	3	1	2	2	2	1	4	4	4	2	2	1	1	2	2	1	3	4	2	5	3	2	5
42	2	7	1	1	1	5	4	5	2	4	4	4	3	4	5	4	4	5	3	4	4	4	2	3	4	5	4	4	2	4	4	4	3	2	4	4	4	4	2	2	4	4	4	3	4	5	5	3	4
42	2	6	1	1	1	2	2	4	2	4	5	4	5	4	4	3	4	4	4	4	2	2	5	4	4	5	3	5	3	4	4	2	2	4	3	4	4	4	2	4	4	4	5	2	4	3	2	4	4
42	2	3	1	1	1	4	2	4	2	4	5	3	2	4	4	4	4	4	4	2	5	3	2	2	4	5	4	3	4	4	1	5	4	4	4	5	3	4	3	4	4	4	4	4	1	2	5	2	4
42	1	3	1	1	1	4	3	3	1	3	2	4	2	1	5	3	5	3	2	2	4	4	1	1	2	2	4	1	1	2	3	2	2	2	3	2	3	2	1	1	3	3	2	2	1	2	5	2	1
42	2	5	1	1	1	5	4	5	2	3	4	4	5	2	5	3	5	5	3	4	3	2	4	4	2	4	5	4	2	3	2	5	4	3	3	4	4	5	1	2	3	5	4	3	2	3	5	4	4
42	2	6	1	1	1	3	3	3	2	2	1	4	3	4	4	3	4	4	3	4	2	4	4	3	3	1	4	3	4	2	1	2	3	4	3	1	5	3	3	2	2	3	4	3	3	3	5	4	3
42	2	6	1	1	1	4	3	4	2	4	4	4	4	4	5	4	4	4	4	5	5	4	5	3	4	5	4	4	2	5	5	3	4	2	2	5	3	4	2	1	2	2	5	2	3	2	3	4	2
42	1	2	1	1	1	5	3	4	1	4	5	5	3	1	4	4	5	4	3	4	5	5	4	2	5	5	4	2	2	5	4	4	4	2	4	4	5	3	2	1	5	4	4	1	5	5	5	4	4
42	2	6	1	1	1	3	2	4	4	3	2	4	2	5	3	2	5	4	4	4	3	4	4	4	3	2	4	2	3	4	4	3	3	3	4	2	4	4	2	2	3	4	2	3	3	4	4	3	2
42	2	6	1	1	1	5	2	3	1	4	4	4	3	5	1	1	4	4	4	5	4	3	2	5	4	4	3	4	4	4	4	1	3	3	5	2	5	4	5	3	4	3	4	4	5	3	4	3	3
42	2	2	1	1	1	3	3	3	1	1	2	3	3	5	4	1	3	3	4	3	2	1	4	3	1	2	2	2	4	1	4	3	3	5	2	3	4	2	4	1	3	2	4	5	1	1	5	1	2
42	2	7	1	1	1	4	4	4	4	2	3	4	2	5	4	3	5	4	5	4	3	4	2	5	4	3	4	4	4	3	2	4	3	4	3	4	4	4	4	2	3	4	3	5	3	3	4	3	2
42	2	3	1	1	1	5	2	4	2	4	2	5	2	3	5	2	5	3	3	5	4	2	5	4	4	4	5	3	4	4	3	1	4	2	5	2	5	4	2	1	2	1	3	3	4	5	5	4	3
41	2	5	1	1	1	5	3	5	1	4	2	5	5	4	4	4	3	4	4	5	4	4	4	2	3	4	5	2	3	3	4	3	4	3	4	2	4	4	4	2	3	3	4	3	4	3	3	4	2
41	2	7	1	1	1	5	4	4	3	2	3	2	3	2	5	3	4	4	3	5	3	2	2	4	4	4	1	1	1	4	2	1	3	3	5	3	4	2	2	2	4	4	2	3	3	5	3	1	4
41	1	2	1	1	1	5	3	4	1	3	5	4	5	4	3	5	5	4	3	5	4	4	5	2	4	5	5	4	5	3	4	4	3	1	5	5	4	3	1	3	3	5	2	1	2	3	5	5	4
41	2	4	1	1	1	5	2	5	3	4	4	3	4	4	4	4	4	5	3	4	4	1	5	4	5	5	3	4	4	4	4	3	4	2	4	4	5	5	5	2	4	1	4	2	4	3	4	4	4
41	1	7	1	1	1	4	4	4	1	4	5	4	4	1	5	4	4	4	1	3	4	3	3	2	4	5	4	3	2	4	4	3	3	1	4	5	4	4	1	3	4	3	3	1	4	4	4	4	3
41	2	5	1	1	1	2	3	5	2	4	3	4	4	3	4	3	5	4	3	4	3	3	2	3	4	3	2	2	3	4	4	2	4	4	3	3	4	4	3	3	3	2	4	3	2	3	3	3	4
41	2	7	1	1	1	5	1	5	2	4	5	4	5	3	4	4	3	5	4	3	2	3	5	4	4	5	3	5	3	4	5	4	5	4	4	4	3	5	3	3	4	4	5	2	4	4	4	4	3
41	1	6	1	1	1	4	2	4	2	3	5	4	3	2	4	4	4	4	2	3	4	5	3	1	4	3	5	3	2	3	4	3	4	2	4	5	4	3	2	2	4	2	4	1	4	3	4	3	3
41	2	6	1	1	1	3	4	3	5	4	2	4	2	5	5	3	4	4	4	4	4	3	2	4	4	1	4	3	5	3	3	3	3	4	4	2	4	3	3	2	2	2	3	4	4	3	4	2	3
41	1	7	1	1	1	2	4	4	1	3	2	4	4	2	4	3	4	4	2	3	2	4	4	2	3	2	3	4	2	3	3	2	4	2	3	2	4	4	2	3	2	3	4	3	4	4	4	3	3
41	2	5	1	1	1	5	4	5	1	5	5	5	5	1	5	5	5	5	2	5	5	5	5	5	4	5	5	5	2	4	5	1	4	2	4	3	3	5	1	2	4	4	4	1	4	4	5	5	1
41	2	6	1	1	1	4	3	4	2	2	2	4	2	4	4	4	3	4	4	4	3	2	2	4	4	3	4	2	3	2	2	2	3	4	4	2	4	4	4	2	2	2	4	4	4	4	4	2	4
41	2	6	1	1	1	5	3	5	1	5	5	4	4	2	5	4	5	4	2	4	4	3	4	2	4	5	4	4	2	4	4	3	4	2	4	4	4	4	2	3	4	3	4	2	4	4	4	5	4
41	2	5	1	1	1	4	2	5	2	4	4	3	5	4	4	1	5	5	4	4	4	2	5	4	4	3	4	4	2	4	4	2	4	2	4	4	4	4	2	2	2	2	5	4	5	4	4	4	2
41	1	6	1	1	1	4	4	3	3	4	2	4	1	3	5	5	4	3	4	5	4	4	1	4	5	4	4	4	3	4	4	2	2	3	4	2	4	4	2	3	4	2	4	4	4	4	4	1	4
41	1	7	1	1	1	5	2	1	1	5	4	4	4	2	3	2	2	4	4	2	4	5	4	4	5	4	5	4	4	5	5	2	5	4	5	4	2	5	2	2	4	4	5	2	2	2	2	4	4
41	1	3	1	1	1	5	2	4	1	4	4	4	3	2	4	4	3	4	2	3	4	3	3	1	4	3	3	3	2	4	4	2	4	2	1	3	3	5	1	2	4	2	4	2	4	2	3	3	2
41	2	6	1	1	1	4	3	4	2	3	3	4	5	4	4	4	5	4	2	5	3	3	5	4	4	4	4	2	3	3	4	4	4	3	3	3	4	4	3	4	4	3	4	2	4	3	4	4	3
41	2	7	1	1	1	4	4	3	4	4	4	5	4	4	4	3	4	4	4	4	4	4	3	5	5	4	5	3	4	4	4	2	3	3	4	2	5	4	4	4	4	2	4	3	4	4	4	2	3
40	2	5	1	1	1	4	5	4	1	3	2	4	3	3	4	3	5	4	3	4	3	4	5	4	4	4	4	5	4	3	2	2	4	4	5	2	5	5	3	1	4	4	4	4	4	5	5	4	3
40	2	7	1	1	1	4	5	5	3	3	3	5	3	5	3	3	3	4	3	5	3	3	5	5	3	3	4	3	2	3	3	3	3	3	5	1	5	4	4	3	3	3	4	5	3	3	5	3	3
40	2	6	1	1	1	5	2	5	1	3	5	5	4	4	4	4	4	4	4	4	4	4	1	3	3	5	5	2	3	3	5	2	4	4	2	5	4	3	3	3	4	2	4	2	2	1	2	2	3
40	2	5	1	1	1	4	4	5	2	3	4	3	5	4	4	3	5	5	3	3	4	2	5	1	3	5	3	5	4	3	3	4	3	1	3	3	4	5	3	1	3	5	3	2	2	4	4	5	3
40	2	6	1	1	1	5	4	5	2	1	5	4	5	5	4	3	5	5	4	5	5	2	5	5	4	5	4	3	5	2	4	2	3	3	1	4	5	1	5	1	5	4	4	5	1	1	5	4	5
40	1	6	1	1	1	2	4	5	4	4	1	4	4	4	5	1	4	5	4	5	1	3	3	4	3	1	4	2	4	4	2	4	5	4	5	1	4	2	4	2	3	2	4	5	4	5	3	2	5
40	2	3	1	1	1	2	2	4	5	2	4	5	4	4	3	2	2	4	4	4	3	2	2	5	3	2	4	3	4	2	4	1	3	5	3	4	4	4	4	3	2	1	4	4	4	3	3	2	3
40	1	7	1	1	1	5	3	5	2	2	4	5	1	4	5	2	2	5	3	5	5	4	4	3	2	5	5	3	4	2	4	2	4	3	3	2	4	4	3	2	4	2	5	3	2	3	4	1	5
40	2	7	1	1	1	5	5	5	1	4	4	5	5	3	5	4	5	5	2	4	4	5	4	2	4	4	5	4	2	4	4	3	4	2	4	4	4	4	3	3	4	5	4	2	3	4	5	4	3
40	2	6	1	1	1	4	3	5	1	3	2	5	5	1	5	3	4	5	3	4	3	3	2	2	4	2	2	3	3	3	2	2	4	4	3	3	5	5	1	2	4	2	4	2	3	4	5	4	4
40	1	3	1	1	1	5	3	4	4	2	4	4	3	2	2	3	4	4	1	5	3	4	4	5	4	4	5	4	2	3	4	2	4	2	3	3	5	4	2	2	5	3	3	4	2	1	4	4	3
40	1	5	1	1	1	5	4	3	4	2	2	4	2	5	2	2	2	5	4	2	2	2	2	4	4	4	4	2	3	2	2	2	3	4	4	2	4	4	4	4	2	2	2	3	2	5	2	3	4
40	1	4	1	1	1	4	3	4	1	3	4	3	4	2	4	4	5	4	2	2	4	4	3	1	3	4	3	4	2	3	4	2	3	2	2	4	3	4	3	2	4	2	4	2	2	2	4	4	4
40	2	3	1	1	1	4	2	4	2	2	4	4	3	3	4	3	4	2	3	4	3	4	4	4	4	4	4	3	3	4	3	2	4	3	4	2	4	4	3	2	4	2	4	3	3	2	4	3	4
40	2	6	1	1	1	5	3	4	2	4	4	4	3	2	5	4	4	4	1	5	5	4	3	3	4	4	5	3	2	4	4	4	3	3	5	4	4	4	2	1	5	4	5	2	4	4	4	5	5
40	1	3	1	1	1	4	3	4	4	2	3	4	2	2	4	2	4	4	3	4	3	2	2	2	3	5	4	2	2	2	3	2	4	4	4	2	3	3	2	2	5	3	2	2	3	4	5	2	4
40	2	5	1	1	1	4	2	3	3	2	3	3	3	4	4	2	3	3	4	5	4	2	5	4	4	3	3	3	4	2	2	2	3	4	2	2	2	3	4	3	3	3	4	4	4	2	4	2	3
39	2	7	1	1	1	2	2	5	3	2	2	4	5	4	4	4	2	5	4	4	2	2	5	4	4	2	2	3	4	4	4	2	4	4	4	2	5	4	3	2	2	2	4	4	4	4	4	4	4
39	2	7	1	1	1	4	1	5	1	3	3	4	5	2	4	4	4	5	4	3	4	4	5	2	3	4	4	4	1	4	4	2	4	4	4	3	4	5	1	2	4	2	5	4	2	3	4	4	2
39	2	4	1	1	1	3	5	5	3	4	2	5	3	3	4	3	5	5	4	5	4	5	2	4	5	3	4	2	3	4	2	2	4	3	3	2	4	4	3	3	1	2	4	3	3	3	4	1	3
39	2	3	1	1	1	4	4	5	2	4	4	4	4	4	2	4	5	4	4	4	4	2	5	5	4	4	4	5	5	4	4	2	4	4	5	2	5	5	2	1	4	2	5	2	3	4	4	4	2
39	2	6	1	1	1	4	4	5	2	3	4	4	5	3	4	3	5	5	4	3	3	3	5	4	2	5	4	4	3	2	3	4	3	4	2	3	4	4	2	2	4	4	4	3	4	1	4	3	1
39	2	4	1	1	1	4	4	4	2	5	4	4	3	2	4	2	4	4	2	3	4	3	4	4	4	5	4	3	2	4	5	2	3	1	3	3	4	4	1	3	3	5	4	1	4	4	4	4	3
39	1	7	1	1	1	5	2	4	2	5	4	4	2	2	5	5	5	3	2	4	5	4	3	3	4	5	5	3	2	4	4	5	3	2	4	4	4	3	2	4	4	5	2	1	5	3	5	2	2
39	1	3	1	1	1	2	3	2	2	4	2	4	2	2	5	4	4	4	3	4	4	4	1	4	5	2	2	2	2	3	3	1	4	5	4	2	4	2	2	2	4	1	3	2	4	2	5	1	2
39	1	7	1	1	1	4	3	4	1	4	2	4	4	1	5	5	5	4	1	4	5	4	4	1	3	4	4	4	1	5	4	5	3	1	3	2	4	2	1	3	4	5	5	2	3	2	3	4	1
39	1	7	1	1	1	3	2	4	1	4	2	5	2	1	3	3	5	2	1	3	3	4	3	1	4	2	3	2	1	5	5	2	4	2	2	3	3	4	2	1	3	2	5	2	1	4	4	3	4
39	2	7	1	1	1	2	2	5	4	2	2	4	4	4	4	3	5	5	4	3	2	3	4	4	3	2	3	4	3	2	4	4	4	2	4	3	3	4	2	2	2	3	4	3	2	3	5	4	4
39	1	5	1	1	1	2	2	4	4	2	4	4	2	4	4	3	4	4	4	2	2	3	1	3	3	2	4	2	4	4	3	2	3	4	2	2	4	4	4	1	2	2	3	4	5	1	4	2	2
39	1	3	1	1	1	5	2	3	3	4	5	4	5	5	4	3	5	4	4	5	5	3	5	2	4	5	5	2	4	4	5	2	4	4	3	4	5	5	3	1	4	3	2	1	5	3	2	2	3
39	1	6	1	1	1	2	2	4	4	4	4	4	4	4	4	4	2	4	4	2	3	2	4	4	4	4	4	4	4	3	4	2	4	5	1	4	2	4	4	3	2	2	4	3	3	3	2	2	2
39	2	7	1	1	1	4	3	5	2	3	4	4	5	2	5	2	5	5	2	4	4	4	5	4	4	4	5	1	2	4	3	4	4	2	4	4	5	5	2	2	3	4	5	2	2	4	5	3	3
39	2	7	1	1	1	5	2	3	2	4	5	4	3	2	5	4	5	3	2	5	3	4	1	1	4	4	5	3	1	4	3	3	4	2	5	4	3	4	2	3	4	3	3	2	5	4	5	1	5
39	1	3	1	1	1	5	1	4	4	5	5	4	3	3	4	4	5	4	3	4	4	5	5	4	5	5	4	4	3	4	4	2	4	3	4	5	4	4	2	3	4	3	3	3	4	4	4	4	4
39	1	3	1	1	1	5	3	3	1	4	3	4	2	3	4	3	4	3	3	4	3	5	5	3	5	4	5	1	3	4	3	5	4	2	5	3	5	3	4	1	5	5	4	4	2	5	5	1	5
39	2	5	1	1	1	5	2	3	2	4	4	4	2	2	2	3	4	4	2	4	4	3	4	4	4	5	3	3	3	4	4	3	3	2	4	4	3	4	2	3	4	3	4	3	4	3	3	3	3
39	2	4	1	1	1	4	4	4	3	4	4	4	3	2	5	3	4	4	2	3	5	3	4	4	4	4	4	4	4	4	4	2	2	3	4	3	4	3	2	4	3	3	5	2	4	4	4	3	4
39	2	7	1	1	1	5	3	4	1	2	4	3	3	4	1	2	4	2	2	3	4	3	4	2	3	5	5	4	2	3	4	2	4	2	4	4	4	4	3	2	5	4	4	2	3	4	3	4	4
38	2	5	1	1	1	2	1	4	5	3	2	4	5	1	5	5	4	5	1	3	4	5	5	2	2	2	3	5	2	3	3	1	4	1	1	1	4	5	2	3	2	2	3	1	1	2	4	5	3
38	1	7	1	1	1	4	4	4	1	3	4	5	4	1	4	5	4	4	3	3	4	4	3	4	4	4	4	5	2	5	3	3	4	2	4	4	4	4	2	3	4	3	4	2	4	3	4	4	3
38	2	3	1	1	1	5	3	5	4	4	2	4	5	5	5	2	4	5	4	3	3	4	1	4	4	3	4	1	4	4	3	4	3	4	4	1	5	5	4	4	4	3	2	4	3	5	5	3	3
38	2	6	1	1	1	4	2	4	3	3	4	4	3	3	5	4	5	4	2	3	4	4	2	3	4	4	4	2	3	4	3	4	3	3	4	3	4	3	2	2	4	4	4	2	3	4	4	2	2
38	2	7	1	1	1	4	3	5	3	2	2	5	4	3	4	3	4	5	3	4	4	3	3	3	4	2	4	2	2	2	4	3	4	2	5	3	5	4	3	3	4	4	4	4	5	5	5	3	4
38	2	7	1	1	1	4	3	4	2	5	3	2	3	4	5	4	5	5	4	5	4	3	3	3	5	3	4	3	3	4	4	2	3	4	5	2	4	4	4	2	3	2	5	2	4	5	3	3	4
38	2	3	1	1	1	3	5	4	4	1	1	4	3	3	4	2	5	4	3	4	1	5	5	4	1	1	5	2	3	1	2	5	4	4	4	2	5	3	2	2	3	5	1	5	1	2	5	3	3
38	2	6	1	1	1	4	2	5	3	4	3	4	4	2	3	3	5	5	4	4	3	2	5	3	5	3	1	4	3	4	4	2	5	5	5	3	3	5	2	3	2	4	4	2	4	4	2	5	3
38	2	7	1	1	1	2	4	3	4	3	3	3	2	3	5	4	3	3	3	5	3	3	2	4	4	4	2	2	4	3	4	2	4	3	4	1	4	2	2	2	2	1	4	3	3	2	2	4	4
38	2	7	1	1	1	2	3	5	4	4	2	3	4	3	4	3	4	3	4	4	2	4	3	4	4	2	4	3	4	4	1	2	2	4	5	1	4	2	3	2	2	4	2	4	3	5	2	2	3
38	2	6	1	1	1	5	2	3	1	4	5	4	2	4	5	3	3	4	4	3	5	3	3	5	4	5	5	3	4	3	5	4	4	4	4	5	5	4	5	2	5	2	5	4	2	3	5	3	3
38	1	6	1	1	1	5	4	4	1	2	4	4	3	2	4	4	4	4	2	2	4	2	5	1	4	5	2	5	4	2	4	1	4	1	3	3	2	4	3	4	5	1	5	2	4	2	3	4	1
38	2	7	1	1	1	5	4	5	3	4	4	4	4	2	5	4	5	5	4	4	5	3	2	4	4	4	4	4	2	4	4	4	3	3	5	3	4	4	2	2	4	3	4	4	4	4	4	2	4
38	1	7	1	1	1	5	4	3	2	5	4	4	2	5	5	4	5	3	3	4	4	4	2	4	4	5	4	2	4	4	3	5	3	3	4	2	4	3	4	5	4	5	3	2	4	4	4	2	4
38	2	7	1	1	1	4	2	4	3	3	3	4	3	4	4	4	3	4	4	4	4	2	3	4	4	4	4	3	4	3	3	2	3	4	4	3	3	4	3	4	4	2	5	4	4	4	4	4	4
38	1	5	1	1	1	5	3	3	2	4	4	4	3	4	4	3	5	4	3	4	5	4	1	3	4	5	4	3	4	4	5	4	3	3	4	4	3	4	3	5	4	3	2	1	5	4	5	2	3
38	2	7	1	1	1	4	2	4	2	5	3	4	3	2	5	4	5	4	4	5	4	4	2	5	5	4	4	2	2	5	2	2	5	4	5	1	5	4	2	2	4	5	5	4	5	5	4	2	5
38	2	5	1	1	1	5	3	5	1	5	4	5	4	2	5	5	5	4	2	5	5	2	4	1	2	3	5	2	2	4	5	1	5	2	1	4	5	5	2	4	2	2	4	1	5	2	4	5	2
38	2	7	1	1	1	5	3	5	1	4	4	3	4	2	5	4	4	5	3	4	5	3	2	3	4	5	5	4	1	4	5	3	4	3	4	4	4	5	3	4	5	3	3	2	4	4	3	4	5
38	2	5	1	1	1	4	4	4	2	2	3	3	3	2	3	3	4	4	3	4	2	2	2	4	3	3	3	3	2	2	3	3	4	4	3	2	4	4	2	3	3	3	3	2	3	2	3	3	3
38	2	7	1	1	1	5	2	5	3	3	5	5	2	4	3	4	4	5	5	5	5	5	4	4	4	5	4	3	4	2	4	1	4	4	4	4	4	5	2	1	4	2	5	2	5	1	3	3	1
38	1	3	1	1	1	3	4	4	1	3	2	4	2	4	4	4	5	4	3	2	3	3	2	4	2	2	4	2	3	3	2	1	3	2	4	2	5	4	3	3	2	2	4	2	4	4	4	3	4
38	2	3	1	1	1	4	5	5	4	5	1	5	3	3	5	3	5	5	2	5	3	3	1	5	5	2	5	2	3	4	2	4	5	3	5	1	5	4	3	2	1	5	2	4	3	5	5	2	3
38	1	3	1	1	1	4	2	3	1	4	4	5	2	4	4	5	4	4	4	2	4	4	4	3	4	4	5	3	2	4	4	3	4	4	2	2	4	4	2	4	3	2	4	2	3	1	4	3	2
37	2	7	1	1	1	5	3	3	1	2	3	4	3	3	3	2	4	4	1	3	3	2	3	2	2	4	4	1	2	3	2	2	3	2	2	3	4	4	2	3	4	4	3	4	3	2	4	4	1
37	1	3	1	1	1	5	2	4	4	4	4	5	2	4	4	1	3	3	4	3	5	5	2	5	4	4	5	1	4	4	5	4	2	4	3	2	5	4	4	2	4	4	4	5	4	1	5	1	3
37	2	3	1	1	1	5	4	4	2	4	5	4	5	3	5	5	4	4	2	4	4	4	5	3	4	5	5	5	3	4	4	4	4	2	4	4	5	4	3	2	4	5	4	3	4	4	4	3	3
37	2	7	1	1	1	5	4	4	2	3	4	3	3	3	4	4	5	3	3	5	3	4	3	3	5	5	4	3	3	3	3	4	3	2	4	3	4	3	2	1	5	4	4	2	2	3	5	2	2
37	2	6	1	1	1	4	1	3	4	3	3	4	2	5	5	2	5	3	5	5	4	1	1	4	3	5	3	1	5	3	3	2	1	5	4	1	4	3	5	5	4	2	1	5	3	3	4	2	3
37	2	6	1	1	1	5	4	5	2	4	3	4	2	3	5	4	5	5	4	5	4	4	3	4	4	3	4	2	3	4	3	2	4	4	5	2	5	4	2	2	3	4	2	3	4	5	5	2	4
37	1	6	1	1	1	3	3	5	5	3	3	5	5	1	4	1	4	5	5	5	2	1	5	5	4	3	3	4	5	3	2	4	4	3	5	3	4	4	4	3	3	5	2	4	4	4	3	3	4
37	1	1	1	1	1	1	2	3	4	2	1	4	2	4	5	2	3	3	4	3	2	2	1	4	4	1	4	1	4	2	1	2	3	4	4	1	4	4	2	2	2	4	2	5	4	4	4	2	3
37	1	7	1	1	1	4	2	5	3	4	3	4	3	4	4	3	4	5	3	5	4	3	4	4	3	5	4	5	3	2	4	3	4	3	5	3	4	4	4	2	4	3	3	1	5	5	5	3	5
37	1	7	1	1	1	3	4	4	1	3	3	4	4	3	3	4	4	4	2	3	5	4	3	3	3	2	4	3	3	4	3	4	3	2	4	2	4	3	4	3	3	4	3	4	4	4	4	3	3
37	1	6	1	1	1	1	2	4	2	3	3	4	4	2	4	3	5	4	4	1	3	4	5	1	4	5	5	3	2	3	3	4	4	2	4	5	5	4	4	2	4	5	4	2	1	4	5	4	4
37	2	7	1	1	1	5	2	5	4	3	5	4	2	4	5	4	3	5	4	2	4	2	4	3	2	5	3	2	2	4	5	2	4	4	2	4	2	4	4	1	5	2	5	3	2	2	4	2	3
37	1	7	1	1	1	4	3	4	3	4	4	3	3	3	4	4	4	4	4	4	4	4	4	4	3	4	3	4	2	4	4	3	4	2	4	3	4	5	2	2	4	2	4	3	3	3	3	3	3
37	2	4	1	1	1	4	3	4	5	3	2	5	3	5	4	2	4	4	4	4	3	2	2	4	2	2	3	4	4	3	2	2	4	4	3	2	4	3	5	1	1	5	4	3	3	3	4	2	2
37	2	5	1	1	1	5	4	5	2	4	4	4	5	2	5	4	4	5	3	4	4	4	4	2	4	4	4	3	2	4	4	3	4	3	3	3	4	4	2	2	4	3	4	3	4	4	4	4	3
37	2	7	1	1	1	5	2	5	1	3	5	5	5	4	4	3	3	4	4	2	3	3	5	2	4	5	4	5	4	3	4	2	4	3	2	4	4	5	3	3	5	2	4	2	2	2	4	4	2
37	1	3	1	1	1	2	3	4	4	2	1	4	5	4	4	3	5	5	2	4	3	2	4	5	3	2	2	4	3	3	3	3	4	3	3	2	4	4	3	1	2	3	4	4	3	3	4	4	3
37	2	7	1	1	1	4	3	4	3	3	4	4	2	4	5	1	5	4	3	5	4	3	4	3	4	4	3	3	4	4	2	2	4	4	5	3	5	3	4	2	4	2	4	3	4	5	5	3	4
37	1	7	1	1	1	2	2	2	1	2	2	4	3	4	5	4	3	5	4	5	5	5	2	3	4	2	4	1	1	4	4	2	5	2	2	2	4	5	4	3	4	2	4	2	4	1	4	3	2
37	1	5	1	1	1	2	2	4	2	1	3	5	2	2	2	2	5	5	2	2	1	5	2	2	1	2	4	2	1	1	2	4	2	1	2	2	5	5	1	1	2	4	4	2	1	1	2	1	1
37	2	7	1	1	1	4	2	4	4	3	3	4	2	4	4	3	3	4	4	4	4	1	4	4	4	4	2	3	5	3	5	2	2	5	5	5	4	4	3	5	4	2	5	3	3	5	4	2	3
37	2	3	1	1	1	4	4	4	5	1	2	4	2	3	2	1	5	4	3	4	3	2	2	5	5	1	5	2	3	3	2	2	3	4	4	1	5	2	2	1	3	4	1	5	2	2	4	3	2
36	2	5	1	1	1	5	3	4	2	4	3	4	3	2	2	3	5	3	1	5	3	3	4	5	3	3	2	3	3	3	3	2	3	3	2	3	3	3	2	3	2	2	4	2	3	1	2	3	1
36	2	6	1	1	1	4	4	4	1	4	3	4	4	2	4	4	5	4	2	4	4	4	4	2	4	2	4	3	2	4	4	2	4	2	4	3	4	4	2	2	4	2	4	2	4	5	4	4	4
36	1	5	1	1	1	4	3	4	1	5	2	5	2	1	4	4	4	5	1	4	5	4	5	1	5	2	5	4	1	5	5	1	4	1	3	4	4	5	1	3	4	2	4	1	5	2	4	4	4
36	2	5	1	1	1	2	3	3	5	3	1	3	2	5	5	1	3	4	5	5	3	4	4	4	4	3	5	1	5	4	1	1	4	5	5	1	5	3	5	3	2	4	3	5	5	5	5	2	3
36	2	6	1	1	1	3	3	4	2	3	2	4	2	3	5	3	5	3	4	4	4	2	3	4	3	2	4	2	3	2	3	2	4	2	2	2	3	4	2	3	4	2	4	3	2	3	4	3	3
36	1	6	1	1	1	2	3	4	1	3	4	4	2	1	4	4	5	4	2	3	3	5	4	1	3	3	4	3	1	2	4	4	4	1	2	4	4	4	2	4	4	4	3	2	3	2	5	4	2
36	1	7	1	1	1	4	2	5	3	4	4	4	4	4	4	4	4	4	4	5	5	2	2	4	5	5	4	4	3	5	4	1	4	4	5	4	4	3	3	4	4	2	4	3	5	5	4	2	4
36	2	5	1	1	1	5	2	5	4	2	2	4	4	5	4	4	2	5	5	4	4	2	4	5	3	4	3	5	5	1	2	2	4	5	4	2	4	4	4	1	4	2	4	5	5	3	4	4	3
36	2	7	1	1	1	5	3	4	2	4	5	4	5	2	4	3	5	5	2	4	4	4	4	3	4	5	3	3	3	4	4	2	5	2	5	5	5	3	2	2	5	4	4	1	2	5	5	4	4
36	2	3	1	1	1	5	3	5	1	4	3	4	4	2	4	5	3	5	4	4	4	3	3	4	4	4	4	3	3	4	4	2	4	3	4	2	4	5	1	2	4	2	5	2	3	4	3	4	3
36	2	7	1	1	1	5	3	4	1	5	5	1	3	2	5	5	3	5	3	4	5	5	3	3	5	5	3	3	3	5	5	3	4	3	5	5	4	5	2	4	5	3	5	2	5	5	3	4	5
36	2	6	1	1	1	4	4	5	4	4	4	4	5	5	5	2	5	3	4	5	2	1	4	4	3	5	4	2	4	5	2	1	4	3	4	1	4	3	4	2	3	1	3	2	5	4	5	4	4
36	2	7	1	1	1	4	1	5	2	5	4	4	4	4	2	3	2	5	4	3	4	2	4	2	5	5	4	2	4	4	4	2	3	4	4	4	3	5	4	2	4	1	4	2	3	5	4	2	1
36	2	4	1	1	1	5	2	4	2	2	4	4	3	4	4	3	2	4	3	4	3	5	2	4	3	5	4	2	2	3	2	3	4	2	2	2	4	3	4	2	5	3	3	4	3	2	5	2	2
36	2	7	1	1	1	4	2	5	4	2	3	2	4	4	3	2	2	5	4	5	3	3	4	4	2	4	4	5	4	2	3	2	5	4	5	4	3	5	4	1	4	3	4	3	5	4	3	4	5
36	2	7	1	1	1	4	2	3	2	4	2	4	4	2	5	4	4	4	4	4	5	4	5	2	4	4	4	5	2	4	4	3	4	2	5	4	5	4	3	4	4	4	4	2	4	5	3	3	5
36	2	6	1	1	1	5	2	4	1	5	5	5	2	4	5	5	4	4	4	5	5	5	1	2	5	5	5	3	2	5	5	5	4	3	5	2	4	3	2	4	5	5	5	3	5	5	5	3	3
36	2	4	1	1	1	3	2	2	4	4	2	5	3	4	2	2	3	4	3	4	3	3	3	5	4	2	5	2	4	4	3	2	4	4	3	1	5	4	5	2	3	4	2	4	2	2	4	3	3
36	2	6	1	1	1	4	4	4	3	5	4	4	3	2	5	4	4	5	3	5	5	4	3	3	5	4	4	4	2	5	4	3	4	3	5	2	4	5	2	1	4	2	4	3	5	5	4	3	4
36	2	2	1	1	1	5	2	5	2	2	2	4	5	4	5	5	4	5	3	5	3	2	5	4	4	2	4	4	4	3	2	2	4	3	2	1	4	5	2	1	2	1	4	4	4	1	4	3	3
36	2	7	1	1	1	4	4	5	1	4	2	5	2	4	5	4	5	4	4	5	4	2	1	4	4	2	3	4	2	4	3	2	4	3	4	1	4	4	3	2	3	2	4	4	4	4	5	2	3
36	1	5	1	1	1	5	4	4	1	5	4	4	3	4	4	5	4	5	2	4	4	3	3	2	4	4	2	4	2	4	4	4	3	2	4	4	4	4	4	4	4	2	5	2	4	3	4	4	3
36	1	7	1	1	1	4	3	4	1	4	2	4	3	3	4	4	4	4	3	4	3	3	4	1	4	3	4	4	1	4	3	4	4	3	4	3	4	4	3	3	4	3	4	2	3	3	4	2	4
36	1	6	1	1	1	3	3	5	3	5	2	5	4	1	5	5	5	5	3	4	3	4	4	4	5	1	5	3	1	5	3	1	4	2	4	2	5	5	1	2	4	4	4	2	5	4	5	4	1
36	2	7	1	1	1	3	2	5	3	3	2	4	3	5	5	3	4	5	4	5	3	2	5	5	5	3	2	5	3	3	5	3	4	3	2	3	4	5	3	2	2	3	5	3	3	4	4	4	4
36	1	6	1	1	1	2	2	4	1	2	3	5	4	3	4	4	5	4	2	5	1	4	3	4	3	2	4	4	1	2	4	1	5	4	1	2	4	4	2	2	2	1	5	3	3	1	5	2	1
36	1	6	1	1	1	4	2	3	2	5	3	4	2	3	5	3	4	3	4	4	4	3	2	3	4	3	3	2	3	5	4	2	3	4	5	2	4	3	2	3	4	2	4	2	5	4	4	2	5
36	2	7	1	1	1	4	3	5	1	4	3	4	5	2	5	3	5	5	3	4	3	2	5	2	4	2	4	4	2	3	4	2	4	3	4	2	4	4	2	2	2	2	3	3	3	4	4	4	3
36	2	7	1	1	1	4	4	4	3	5	5	3	1	4	4	2	3	4	3	2	3	3	2	2	5	5	4	2	4	4	5	2	3	4	3	5	4	4	3	4	4	3	3	2	4	2	4	2	2
36	2	5	1	1	1	5	3	4	4	3	3	2	4	4	2	1	3	4	5	4	3	2	4	4	4	3	4	2	5	4	3	2	3	4	3	2	4	3	2	2	3	1	3	3	3	4	4	3	1
36	2	3	1	1	1	2	3	5	3	2	2	4	4	4	4	2	4	4	5	5	4	4	4	3	4	2	4	2	3	4	2	4	4	3	4	1	5	4	4	1	3	4	4	5	3	3	4	2	4
36	2	7	1	1	1	4	2	4	2	4	4	4	2	4	5	4	4	4	4	4	4	4	2	2	4	4	4	3	2	4	4	2	4	2	4	3	4	4	3	3	4	2	4	4	4	3	3	2	4
36	1	3	1	1	1	3	3	4	4	4	2	5	3	4	4	2	2	4	3	5	2	5	2	4	2	2	1	4	3	2	3	2	3	4	4	2	4	2	3	3	3	2	3	4	3	2	4	2	3
36	2	3	1	1	1	4	3	4	2	2	3	4	3	3	5	4	4	4	3	4	4	2	2	3	2	3	4	3	2	2	4	4	4	4	4	2	4	3	3	4	3	2	3	3	3	3	4	2	4
36	1	7	1	1	1	4	2	4	2	3	4	4	2	2	5	4	5	4	3	4	3	4	3	4	3	4	4	2	2	3	3	4	3	2	4	4	4	4	2	2	4	4	3	2	3	4	4	3	4
36	1	3	1	1	1	1	4	3	1	3	1	2	1	4	3	3	4	3	2	5	3	1	1	4	5	1	4	1	2	2	2	1	3	3	2	1	2	2	2	1	2	2	2	3	3	2	5	2	2
36	1	6	1	1	1	4	3	3	3	2	4	4	2	4	5	4	4	4	4	3	4	5	4	2	4	3	5	2	3	4	4	5	3	3	2	4	4	5	3	4	4	4	4	4	3	2	5	2	4
35	1	6	1	1	1	2	3	4	1	2	2	4	3	2	5	3	5	4	2	3	2	4	2	4	3	1	3	4	3	3	3	2	4	4	2	2	4	4	3	2	2	2	3	4	3	2	4	2	4
35	2	5	1	1	1	5	5	5	2	4	4	5	5	3	5	4	5	5	4	4	4	4	5	5	5	5	5	5	3	5	3	2	4	3	5	5	5	4	3	1	5	2	5	3	4	5	5	4	4
35	2	7	1	1	1	4	2	4	2	4	4	2	2	2	4	3	5	5	4	3	3	4	4	5	4	2	3	4	4	3	4	3	4	3	3	4	3	4	2	2	3	4	4	2	2	5	5	4	2
35	2	6	1	1	1	5	1	3	5	4	4	3	3	5	5	1	1	4	5	5	5	1	4	4	5	5	4	1	5	3	4	4	2	5	5	2	4	4	4	3	4	4	3	5	4	4	4	2	4
35	2	6	1	1	1	5	4	5	2	3	2	4	4	1	5	4	5	5	2	4	3	4	4	4	3	2	4	3	2	3	3	3	4	2	5	1	4	4	1	3	2	3	4	4	5	4	4	3	2
35	2	7	1	1	1	3	4	5	3	2	2	4	4	3	4	4	5	5	3	2	2	3	4	4	3	3	4	4	3	2	2	4	4	4	4	2	4	4	3	2	3	3	2	3	1	4	5	4	2
35	2	7	1	1	1	3	4	5	4	4	2	5	4	4	4	4	5	5	4	5	4	2	3	4	4	2	5	2	4	4	4	2	5	4	3	4	5	5	2	4	4	2	5	1	3	2	5	2	2
35	2	7	1	1	1	5	3	4	1	4	5	5	3	4	4	4	4	4	3	4	4	4	3	3	4	5	5	4	4	4	4	2	3	4	4	4	5	4	4	1	5	2	3	2	4	4	5	2	3
35	2	4	1	1	1	5	2	5	2	4	5	4	5	4	5	3	5	5	4	5	5	4	5	4	5	5	4	4	4	4	4	2	5	4	2	4	4	5	2	4	4	2	5	2	3	5	5	2	2
35	2	4	1	1	1	4	4	2	1	3	3	5	2	3	3	2	2	4	2	3	4	4	4	4	3	4	4	2	2	3	2	4	2	2	4	2	5	2	3	2	3	4	3	2	3	4	4	2	4
35	2	3	1	1	1	4	3	5	1	4	4	4	4	2	4	3	3	4	3	5	4	4	3	4	5	5	3	3	2	4	5	2	3	3	3	4	4	4	3	2	3	2	4	2	4	2	4	4	3
35	1	6	1	1	1	4	4	4	3	3	2	2	3	1	4	3	5	4	2	4	3	4	1	1	4	3	3	4	1	3	5	2	4	1	4	1	1	3	1	5	3	2	3	1	5	5	4	4	2
35	2	7	1	1	1	3	2	4	3	3	1	3	3	4	4	3	4	4	4	4	2	2	2	4	3	2	3	2	4	4	2	3	2	4	5	2	4	3	4	2	2	3	2	4	3	4	5	2	4
35	2	7	1	1	1	3	4	4	4	4	2	4	2	3	2	3	4	4	2	5	2	4	2	4	4	3	4	2	2	3	2	4	4	2	4	2	5	3	4	3	2	4	3	3	4	4	5	1	4
35	2	5	1	1	1	5	3	2	2	4	3	2	1	4	4	3	4	3	3	4	4	3	1	5	4	3	5	1	3	3	3	4	2	3	5	2	5	3	3	4	4	4	2	3	3	4	4	1	3
35	2	7	1	1	1	5	2	5	2	2	4	3	5	4	3	4	4	4	3	3	4	2	5	4	4	5	2	2	4	3	4	2	4	3	3	4	4	4	4	3	4	4	4	3	2	2	4	3	4
35	2	3	1	1	1	1	2	4	5	3	1	4	3	4	2	1	4	3	4	4	1	5	3	5	3	1	3	3	4	2	1	2	4	4	3	1	5	3	4	2	1	3	3	5	5	3	4	3	4
35	1	5	1	1	1	3	4	4	1	4	2	4	4	4	4	4	5	4	2	3	2	4	2	4	4	2	4	3	2	4	3	3	4	3	3	2	3	4	2	3	2	3	4	2	3	3	4	4	3
35	1	7	1	1	1	4	3	2	3	5	3	5	2	2	5	2	5	3	3	4	4	3	3	5	5	3	4	2	2	5	1	3	2	3	5	3	5	3	2	3	4	5	3	4	5	4	5	1	5
34	2	7	1	1	1	4	4	5	2	3	3	4	5	1	5	5	5	5	2	5	3	4	5	3	5	2	5	4	2	4	3	2	4	2	5	2	5	5	1	1	4	4	5	2	4	5	5	4	5
34	2	5	1	1	1	3	2	5	4	2	3	4	4	4	3	2	3	5	4	5	4	2	2	5	4	4	2	1	4	3	4	4	4	4	2	4	4	4	4	2	2	2	3	4	3	2	5	4	2
34	2	7	1	1	1	4	3	4	2	5	4	3	4	3	5	4	4	4	4	4	5	4	4	2	5	5	4	4	4	4	4	4	4	4	5	4	3	4	4	5	4	4	4	2	5	5	3	2	4
34	2	7	1	1	1	5	1	5	2	4	5	5	5	5	4	3	2	5	5	5	4	5	5	5	4	5	5	3	5	4	4	1	5	5	4	5	5	5	4	1	5	1	4	4	2	4	5	4	3
34	2	7	1	1	1	5	4	4	4	5	4	5	4	5	5	5	5	2	4	4	5	4	2	4	5	4	4	4	2	5	4	4	4	2	5	2	5	5	1	2	5	5	4	3	5	1	5	2	5
34	2	7	1	1	1	2	4	4	3	2	2	4	4	2	5	2	5	4	2	5	3	4	4	2	3	1	5	2	1	3	3	4	3	2	4	2	5	3	2	2	2	4	3	2	2	2	5	3	1
34	2	7	1	1	1	5	2	4	3	5	5	3	4	3	5	4	1	4	4	5	5	4	4	4	4	5	5	4	4	5	5	5	4	5	5	5	4	4	3	4	5	2	4	2	5	4	5	1	4
34	2	7	1	1	1	5	2	5	4	4	4	5	4	4	5	2	4	5	5	5	4	4	2	5	5	5	5	2	4	4	2	4	4	4	5	3	4	4	4	2	4	2	3	5	5	5	4	2	5
34	2	4	1	1	1	5	1	5	4	4	5	5	3	5	4	5	3	3	4	2	5	5	5	5	5	5	5	4	5	5	4	1	4	5	5	5	5	5	5	1	5	1	3	5	5	5	5	2	3
34	2	7	1	1	1	5	2	5	2	4	5	5	4	4	5	5	4	5	5	4	5	2	4	4	5	5	5	4	2	5	4	4	4	4	3	4	5	4	4	2	5	5	4	3	3	3	5	3	4
34	2	7	1	1	1	3	2	4	2	5	2	4	4	4	5	4	4	4	4	5	5	4	1	3	4	4	4	2	4	5	4	2	4	5	5	1	4	4	4	2	4	3	4	4	4	4	4	1	2
34	2	7	1	1	1	3	4	4	3	2	3	3	5	2	4	4	3	4	4	5	3	2	5	2	4	3	1	5	3	3	3	1	4	4	4	2	3	4	2	4	4	2	4	5	3	4	5	3	3
34	1	7	1	1	1	3	4	4	2	4	2	4	4	4	5	3	5	4	3	5	3	4	5	2	4	1	4	2	3	3	2	2	3	2	5	1	5	4	3	1	2	3	3	4	2	4	5	3	3
34	1	6	1	1	1	5	1	4	4	3	4	4	4	2	5	3	4	3	2	4	4	1	2	3	4	5	2	1	2	4	2	3	3	3	2	2	4	3	2	4	5	4	4	4	4	2	4	2	2
34	1	6	1	1	1	5	3	4	3	5	5	5	1	4	4	4	4	4	2	5	5	5	3	5	5	5	4	3	3	4	3	4	3	4	5	4	5	3	2	5	5	4	3	2	5	5	5	3	5
34	2	7	1	1	1	4	5	4	1	4	2	5	4	3	4	4	5	5	3	4	4	4	3	3	3	2	5	5	3	4	2	4	3	1	5	2	5	5	4	2	2	5	5	4	4	5	5	5	4
34	1	7	1	1	1	2	2	4	3	2	3	5	3	3	5	2	5	4	4	4	2	2	4	5	4	2	4	2	3	4	3	1	3	4	4	2	3	3	3	2	3	4	3	4	3	5	5	2	4
34	1	7	1	1	1	4	2	4	2	4	4	3	3	4	5	4	4	4	3	4	4	3	3	3	4	4	3	4	2	5	5	3	4	4	5	3	4	5	4	4	4	3	4	3	5	5	4	4	4
34	1	6	1	1	1	5	2	4	3	3	5	4	2	4	5	4	3	3	4	4	4	4	1	4	4	5	2	2	3	4	5	1	3	4	2	5	3	4	4	5	5	2	4	1	5	2	3	1	1
34	2	7	1	1	1	4	3	2	4	4	4	5	2	5	2	2	5	2	4	5	4	3	2	4	5	4	5	2	4	4	4	3	2	4	5	2	5	3	4	5	2	4	2	4	4	4	5	2	4
34	2	3	1	1	1	4	2	4	3	2	3	4	3	4	3	2	3	4	4	3	3	2	3	5	4	4	5	3	4	3	3	2	4	4	4	3	4	4	5	2	4	2	3	4	3	3	4	2	3
34	2	7	1	1	1	5	2	4	3	2	4	4	4	3	5	3	4	4	4	3	3	4	2	5	1	5	2	2	4	2	4	4	3	4	4	2	4	4	4	3	5	3	4	3	5	3	5	2	4
34	2	7	1	1	1	4	4	4	2	3	3	3	2	4	4	2	3	3	3	3	4	2	4	4	5	4	4	4	4	4	3	2	4	4	5	2	4	3	4	2	4	2	3	3	2	5	3	2	4
34	2	7	1	1	1	5	1	3	5	4	1	4	2	5	1	1	1	3	4	5	1	1	5	5	4	5	4	1	5	1	1	1	3	4	1	1	5	1	5	1	4	1	1	5	1	1	1	2	3
34	2	5	1	1	1	4	4	4	2	3	4	5	4	4	4	3	4	5	3	4	3	4	5	4	4	4	4	3	2	3	4	4	4	2	3	4	5	4	3	2	4	4	3	3	4	3	4	4	2
34	1	7	1	1	1	4	2	4	3	4	5	4	2	4	4	3	3	4	4	4	5	2	4	2	4	5	3	2	3	3	3	4	3	2	2	5	3	4	4	2	4	4	4	2	4	2	4	2	3
34	1	7	1	1	1	3	3	5	3	4	2	3	5	4	5	3	5	5	5	5	2	4	4	4	4	2	3	2	3	3	3	3	4	2	5	2	4	3	4	2	1	3	4	3	4	5	5	4	5
33	2	7	1	1	1	3	4	5	4	4	2	4	4	4	5	3	4	5	4	5	5	3	3	5	4	2	3	3	5	4	3	3	5	4	5	1	5	5	4	4	1	3	5	4	4	5	3	5	5
33	2	7	1	1	1	2	3	4	4	2	2	2	4	5	4	1	3	4	4	4	3	2	4	4	3	2	3	5	5	2	1	1	4	5	5	1	4	4	4	1	1	4	5	5	3	4	5	5	2
33	1	7	1	1	1	2	1	4	4	4	2	4	3	2	4	2	4	4	2	3	3	2	2	5	5	4	1	1	2	4	3	2	3	2	4	2	5	4	2	3	2	1	2	2	2	4	4	3	5
33	2	7	1	1	1	4	4	4	5	5	2	3	3	4	5	2	5	4	4	5	5	2	2	5	5	4	4	1	4	4	1	3	2	4	5	1	5	3	4	2	3	4	3	5	5	4	5	3	5
33	2	7	1	1	1	3	3	4	2	3	3	4	2	4	4	2	5	4	3	3	3	4	4	4	4	3	4	2	3	4	3	1	4	2	4	1	4	4	4	2	3	3	4	4	2	4	5	2	4
33	2	7	1	1	1	5	2	5	1	3	4	4	4	4	4	4	4	5	4	3	3	1	4	2	2	5	5	4	2	2	4	1	4	2	2	2	3	5	2	1	4	2	3	5	2	2	4	4	2
33	2	7	1	1	1	4	2	2	1	5	4	3	3	2	5	4	5	4	2	4	5	4	2	2	5	4	4	4	2	5	4	3	3	2	5	4	4	4	2	2	4	4	3	2	5	5	3	3	4
33	2	7	1	1	1	5	3	5	2	5	2	2	4	4	5	4	5	5	3	5	4	2	4	2	4	4	4	5	4	4	5	1	5	4	5	2	5	5	4	3	2	4	5	2	5	5	5	4	4
33	2	7	1	1	1	5	4	4	1	5	3	5	4	3	4	4	4	5	3	5	4	2	5	3	4	4	4	3	2	4	4	4	4	2	4	3	4	4	2	2	4	4	4	1	4	5	5	5	4
33	1	3	1	1	1	1	3	4	4	1	1	4	4	1	3	2	5	4	1	5	3	4	1	4	3	1	2	1	1	1	2	1	5	2	3	1	4	3	1	1	3	1	4	3	1	2	5	3	4
33	1	4	1	1	1	2	3	5	2	5	3	4	5	1	5	4	5	5	1	5	3	5	4	1	5	2	4	4	1	5	4	2	5	2	5	2	4	5	1	3	2	4	4	3	4	5	2	4	4
33	1	7	1	1	1	5	2	4	2	3	4	4	3	4	5	3	4	3	3	3	4	3	3	3	3	5	4	2	2	4	4	2	4	4	4	4	4	3	2	2	5	2	4	3	5	3	4	2	4
33	1	7	1	1	1	4	4	4	2	4	2	4	3	2	4	3	5	3	4	4	4	3	4	2	4	4	5	2	2	3	3	2	4	2	4	3	4	3	1	3	3	4	3	2	4	4	4	3	4
33	2	4	1	1	1	4	4	5	4	2	2	4	2	5	3	2	5	4	4	3	4	3	2	5	3	2	4	2	5	2	2	5	4	4	2	4	4	3	3	1	3	4	4	4	3	1	4	3	1
33	1	7	1	1	1	4	5	4	2	3	5	5	4	2	3	3	5	4	1	4	3	5	2	3	2	5	5	2	2	2	3	5	3	2	3	5	5	3	2	2	5	5	3	2	2	2	5	4	2
33	2	7	1	1	1	5	2	5	3	4	4	5	4	4	4	3	2	4	4	5	3	3	2	5	4	3	4	2	4	3	4	4	5	4	4	3	4	3	4	2	4	3	4	3	4	4	3	3	4
33	1	6	1	1	1	5	3	4	1	5	4	5	3	2	5	5	5	2	3	4	4	4	3	2	5	4	5	3	1	4	3	4	1	4	4	2	5	4	2	1	5	3	4	2	4	3	5	4	5
33	1	6	1	1	1	3	3	4	4	5	4	3	2	4	5	3	3	2	2	4	3	3	3	3	5	2	4	2	3	5	3	2	3	4	5	2	4	3	3	3	3	2	3	3	4	4	4	2	4
33	1	7	1	1	1	4	4	5	1	4	2	4	4	1	4	4	5	5	1	3	3	4	4	1	4	2	3	2	1	3	3	2	3	1	4	2	4	4	1	4	3	2	3	2	3	5	4	3	4
33	1	7	1	1	1	5	3	3	1	5	5	3	2	2	4	4	4	4	3	4	5	5	2	3	5	5	4	4	2	4	4	2	3	3	4	5	3	4	2	4	5	1	3	2	4	3	3	2	3
33	2	7	1	1	1	5	5	4	1	4	5	4	1	4	4	4	5	4	4	4	4	3	2	4	4	5	3	2	3	4	4	2	3	4	2	2	5	3	4	2	5	2	4	3	4	3	4	2	2
33	2	7	1	1	1	2	3	4	2	2	3	4	4	3	2	3	4	4	2	3	2	3	4	3	3	2	4	2	3	2	2	2	4	3	4	2	4	3	2	2	3	2	3	3	2	2	3	2	3
33	2	5	1	1	1	5	3	4	1	4	3	4	4	3	4	3	5	4	3	5	4	3	4	4	5	4	4	3	2	4	4	2	4	3	4	3	5	4	3	2	5	3	4	3	4	4	4	4	3
33	2	5	1	1	1	5	3	4	2	2	2	5	1	2	3	3	5	4	2	5	3	5	2	5	2	2	5	2	4	1	4	2	3	3	2	3	5	4	2	1	3	4	5	2	4	2	5	4	3
33	2	5	1	1	1	2	2	5	2	3	2	4	5	2	3	2	4	5	2	4	3	2	3	2	3	2	2	2	2	3	5	4	4	3	2	3	3	5	1	3	2	2	4	2	4	2	3	4	3
33	2	4	1	1	1	3	4	4	4	2	2	5	2	2	2	2	5	4	4	4	2	4	3	4	2	1	4	2	2	1	1	2	4	5	3	1	5	4	3	2	2	3	3	4	2	4	4	4	3
33	1	7	1	1	1	5	3	4	1	4	2	3	4	1	5	4	4	4	2	4	5	5	2	1	4	4	4	2	1	4	5	2	3	3	2	3	4	4	2	3	4	2	5	2	4	4	3	4	2
33	2	7	1	1	1	4	3	4	2	3	4	4	4	4	4	4	4	4	3	5	4	4	3	2	4	4	4	4	3	4	4	2	4	3	2	4	5	4	3	2	4	2	4	2	2	2	4	3	2
32	2	6	1	1	1	4	2	4	5	3	4	4	4	5	4	4	3	4	5	4	5	2	4	5	3	4	3	3	4	2	4	1	3	5	4	2	4	4	4	3	3	3	4	4	3	3	3	3	3
32	1	4	1	1	1	4	3	4	1	3	5	4	4	2	5	4	5	5	3	4	4	4	4	2	4	4	4	4	2	3	4	3	4	1	4	4	4	4	3	3	4	4	4	2	3	5	5	5	5
32	1	5	1	1	1	2	3	4	1	3	1	4	3	2	4	3	5	4	3	4	2	5	4	2	5	1	5	2	2	2	1	2	4	2	4	1	5	3	2	1	1	4	3	4	2	2	4	4	3
32	2	6	1	1	1	4	1	5	2	2	2	3	4	3	4	2	5	5	4	4	2	3	4	4	2	1	4	2	4	4	3	4	4	4	2	1	4	4	2	1	2	4	4	3	4	1	3	2	2
32	1	7	1	1	1	4	2	4	2	4	3	4	3	3	4	4	4	4	3	3	3	2	3	2	3	3	2	3	3	3	3	4	2	2	3	3	3	2	3	4	3	4	4	3	4	4	3	3	4
32	2	6	1	1	1	4	5	4	3	2	3	4	5	4	4	3	5	5	3	5	4	4	4	3	2	3	4	4	2	3	2	5	5	3	4	2	5	2	3	2	3	5	3	4	2	3	5	3	2
32	2	5	1	1	1	3	2	5	5	4	2	5	4	3	3	2	4	5	4	4	3	1	4	5	4	2	2	4	3	3	4	1	4	5	5	1	5	3	2	2	3	2	4	4	2	4	4	4	5
32	2	3	1	1	1	5	4	5	1	4	5	5	3	2	5	5	4	5	4	5	5	4	5	5	5	5	4	4	4	4	3	5	3	3	4	4	4	4	4	1	5	4	5	4	5	4	5	3	4
32	2	5	1	1	1	5	3	4	1	4	4	5	5	2	5	5	5	4	3	4	4	1	4	3	5	5	4	5	2	4	5	3	4	3	4	5	5	5	2	2	5	3	5	1	4	4	3	5	4
32	2	7	1	1	1	5	2	4	3	3	4	3	4	4	5	4	5	4	4	2	4	3	5	3	4	5	5	2	4	4	5	5	4	4	5	4	4	4	4	2	4	4	4	1	4	5	4	5	5
32	1	7	1	1	1	4	3	4	2	3	2	3	4	2	3	3	5	5	4	4	3	3	4	4	4	3	3	3	2	3	4	2	4	2	3	2	3	4	1	4	3	2	4	2	3	2	4	4	2
32	1	7	1	1	1	4	2	5	4	4	2	4	4	1	5	4	5	5	1	5	4	2	3	2	4	3	3	3	1	5	4	1	5	3	4	3	4	4	1	2	4	4	4	2	4	4	4	5	4
32	2	6	1	1	1	4	4	4	2	3	2	4	4	4	5	5	3	5	3	4	4	3	4	3	3	4	4	3	2	3	3	2	4	2	4	3	4	4	3	3	4	3	5	3	2	3	3	5	4
32	1	7	1	1	1	3	4	4	4	4	2	4	4	3	4	3	5	5	3	4	3	4	5	4	3	2	4	3	4	4	3	2	4	4	5	1	4	3	3	2	2	3	4	4	3	5	4	2	5
32	1	7	1	1	1	4	4	4	2	4	4	4	3	2	5	4	3	4	3	4	4	4	3	2	4	5	4	3	2	4	4	1	4	2	5	2	4	4	2	3	4	3	4	2	4	4	4	4	4
32	2	7	1	1	1	4	4	5	2	4	5	4	5	4	4	2	5	5	2	4	4	4	5	4	4	5	4	3	2	5	4	2	5	2	4	4	5	4	4	2	4	3	5	3	3	4	5	3	4
32	1	6	1	1	1	3	4	4	1	4	4	4	4	1	5	5	5	4	2	4	4	2	4	1	5	2	3	2	2	5	3	4	3	3	4	4	5	4	2	3	3	5	5	2	5	4	3	2	1
32	1	6	1	1	1	1	3	3	1	4	4	4	3	2	5	4	5	4	2	4	4	4	2	2	5	4	4	3	2	5	4	4	4	2	2	4	4	5	2	2	4	3	5	2	5	2	3	4	2
32	2	7	1	1	1	5	2	4	2	4	4	4	3	3	5	5	2	4	3	4	4	2	3	4	4	5	4	4	3	4	4	3	3	4	3	4	4	5	2	2	5	3	5	2	4	3	3	3	4
32	2	7	1	1	1	4	4	4	4	2	5	4	2	3	2	2	5	4	3	4	4	5	2	4	4	5	4	1	3	2	3	4	3	4	2	3	4	2	3	3	4	4	2	4	2	3	3	2	4
32	2	7	1	1	1	4	3	5	2	4	2	5	4	2	4	4	5	5	3	4	3	3	2	4	4	3	4	4	2	4	3	4	4	2	4	1	4	4	2	2	4	4	5	4	3	4	4	4	2
32	2	6	1	1	1	4	2	3	2	2	5	4	2	4	5	4	5	3	4	5	3	2	2	5	5	3	4	2	4	2	3	1	5	4	3	1	4	3	4	2	3	4	2	4	2	4	4	2	2
32	2	3	1	1	1	5	2	4	3	2	1	4	5	4	3	1	5	4	3	3	2	2	4	4	2	2	3	1	4	2	3	3	2	4	4	1	4	4	4	2	3	4	2	3	2	4	1	3	1
32	2	7	1	1	1	4	4	5	4	2	3	5	4	5	4	3	4	5	4	4	4	3	4	4	4	4	4	3	4	4	2	4	4	3	2	1	5	5	3	4	4	4	3	5	4	2	5	1	2
32	2	7	1	1	1	4	3	4	2	4	5	3	2	4	3	3	5	4	4	5	4	4	4	5	5	5	4	2	3	3	4	2	4	4	4	4	4	5	3	1	4	4	5	3	3	2	3	3	2
32	1	5	1	1	1	2	3	2	4	2	3	3	2	4	4	2	5	3	4	4	3	1	3	4	4	3	5	2	2	4	2	2	4	4	5	2	5	2	3	2	2	2	2	4	4	5	4	2	5
32	2	3	1	1	1	5	2	4	1	3	5	4	2	4	4	4	4	4	4	4	4	5	4	3	3	5	5	4	4	4	4	2	3	4	2	4	4	4	4	2	4	2	4	2	2	2	4	2	2
32	1	7	1	1	1	5	2	4	1	3	5	3	3	2	5	4	4	5	2	5	5	1	5	5	5	5	3	3	2	4	5	1	4	3	3	5	4	4	2	4	5	1	5	1	5	4	4	4	5
32	1	6	1	1	1	3	4	4	1	3	5	3	2	4	3	4	5	5	3	4	2	3	2	3	2	5	3	4	2	2	4	2	3	2	1	5	4	5	3	2	3	2	5	2	4	2	4	4	3
31	2	5	1	1	1	4	3	5	2	4	4	4	3	5	5	4	4	4	4	4	4	1	4	4	4	5	4	4	4	3	3	4	4	3	3	4	4	4	4	2	5	4	4	4	3	3	5	4	3
31	2	4	1	1	1	5	3	5	1	3	4	3	4	2	4	4	5	5	3	3	4	4	3	4	4	5	3	3	3	3	4	2	4	4	2	4	4	4	3	1	4	2	4	2	2	2	4	3	4
31	2	7	1	1	1	4	1	4	3	3	2	3	3	5	4	4	2	3	4	3	4	2	4	4	4	4	4	2	4	3	4	2	3	4	4	3	2	3	4	2	3	2	4	3	2	3	4	2	3
31	2	6	1	1	1	3	5	5	3	5	3	5	4	2	3	1	5	5	4	5	5	3	5	5	5	3	2	5	5	4	2	1	4	5	5	3	5	4	4	2	3	4	2	5	3	4	5	3	3
31	2	7	1	1	1	5	1	2	4	2	4	5	3	5	4	2	5	3	5	5	5	2	4	5	4	5	5	1	4	4	2	5	2	5	5	2	5	4	4	3	5	5	2	4	2	5	5	1	5
31	2	6	1	1	1	5	3	3	5	2	3	5	2	5	5	5	5	5	5	4	5	1	5	5	2	5	5	3	5	4	4	1	5	5	5	3	5	5	5	1	5	1	4	5	1	5	3	2	4
31	2	7	1	1	1	4	4	4	2	4	3	4	4	3	5	4	5	5	3	4	5	4	4	3	4	4	4	2	4	4	4	3	2	4	4	4	4	5	2	2	3	4	4	2	3	4	4	2	3
31	2	7	1	1	1	4	3	5	3	4	4	5	4	2	4	3	4	4	3	5	4	3	4	5	5	4	4	3	4	4	4	1	2	4	4	2	5	4	2	2	2	4	3	3	4	5	5	1	4
31	2	7	1	1	1	5	4	4	3	4	4	3	4	4	5	4	4	4	3	5	4	4	4	2	4	5	3	2	4	4	4	1	3	2	4	3	3	5	2	4	4	2	4	4	3	4	2	2	5
31	2	7	1	1	1	5	4	5	1	4	4	5	4	5	4	4	5	5	2	3	4	4	2	2	4	5	5	4	1	4	4	4	4	2	3	4	5	4	2	2	5	4	4	1	3	2	5	4	3
31	2	4	1	1	1	5	2	5	1	2	5	4	4	2	5	4	5	1	2	4	5	4	4	4	4	5	1	4	2	4	5	2	4	4	2	4	5	5	2	2	5	4	4	4	3	5	5	4	4
31	1	7	1	1	1	5	1	4	2	5	5	4	2	2	5	3	2	2	4	5	5	5	4	1	4	5	1	1	4	4	5	1	3	1	5	2	2	4	1	4	3	2	4	1	5	4	3	1	5
31	2	7	1	1	1	5	3	5	2	5	5	5	3	4	5	5	4	5	4	5	5	4	5	4	5	5	4	4	2	5	5	2	4	3	5	4	4	5	2	3	4	3	5	2	4	5	4	3	5
31	1	7	1	1	1	2	4	4	1	4	2	4	3	1	5	3	5	4	2	4	2	3	3	2	2	2	3	2	2	2	2	2	4	1	4	2	4	3	1	3	3	4	4	3	3	3	4	3	3
31	2	7	1	1	1	2	4	5	4	4	4	4	5	4	5	4	5	5	2	4	4	4	4	4	4	4	5	5	4	4	4	2	5	4	4	4	4	5	2	5	4	4	5	2	4	4	5	4	4
31	2	7	1	1	1	4	2	4	3	4	4	4	4	3	4	4	4	4	3	3	4	4	4	3	4	5	4	4	2	4	5	2	3	3	5	3	3	4	3	4	3	2	5	2	4	5	5	4	5
31	1	7	1	1	1	5	2	3	5	5	3	4	3	4	5	5	3	2	3	5	2	2	4	5	5	4	2	2	4	5	3	1	3	5	5	3	3	3	3	5	4	2	3	2	5	5	2	2	5
31	1	7	1	1	1	4	2	3	2	1	2	4	4	1	4	4	3	4	2	2	4	3	2	2	2	3	4	2	2	2	2	2	2	2	3	2	3	3	2	2	4	2	2	2	2	2	4	3	2
31	2	7	1	1	1	5	3	4	3	3	4	4	2	4	4	3	5	4	4	4	4	4	4	4	4	4	4	3	4	2	3	3	2	3	3	2	4	3	4	3	4	4	4	4	4	2	4	2	2
31	1	7	1	1	1	5	3	3	1	4	4	3	2	4	5	5	5	3	3	4	4	4	5	1	4	5	4	3	2	4	3	3	4	3	4	4	4	3	4	4	5	5	4	3	4	5	4	2	4
31	2	7	1	1	1	2	3	5	2	4	4	4	4	3	4	4	5	5	2	4	3	4	4	3	4	4	3	4	2	4	4	2	5	2	5	2	4	4	3	2	4	2	4	3	4	5	4	4	4
31	1	7	1	1	1	5	2	4	4	3	5	5	3	2	4	4	4	4	2	4	4	4	4	5	4	2	2	4	3	2	4	2	4	3	4	3	4	4	2	2	5	4	4	3	2	5	1	4	5
31	2	7	1	1	1	4	3	4	3	3	4	5	4	4	5	4	4	4	4	5	4	3	5	5	5	5	5	3	4	4	5	2	3	4	5	3	5	2	4	3	4	3	4	4	4	5	5	2	4
31	1	5	1	1	1	5	2	4	1	4	5	5	2	1	5	3	5	4	2	3	4	5	2	2	4	5	5	2	1	4	4	4	5	2	2	5	5	4	1	3	4	5	4	1	4	2	4	5	4
31	1	7	1	1	1	4	4	4	2	4	3	4	1	2	5	4	5	4	3	5	4	2	2	3	4	4	3	2	3	4	3	2	4	4	2	3	4	4	2	2	3	2	4	3	4	2	5	3	3
31	2	7	1	1	1	5	3	5	1	3	4	4	5	3	4	4	5	5	3	3	4	2	5	3	3	5	4	5	2	3	4	4	5	2	4	4	4	4	2	1	5	4	5	1	2	4	4	4	2
31	1	6	1	1	1	5	2	4	2	4	4	5	4	2	5	4	3	4	4	4	4	3	2	3	4	4	2	3	2	5	4	4	5	3	4	3	4	5	2	4	4	3	3	2	4	4	3	2	4
30	2	3	1	1	1	5	3	4	1	5	3	5	3	1	4	5	4	5	3	5	3	1	3	3	4	4	4	4	4	5	5	1	5	5	5	1	5	5	1	1	5	1	5	3	3	4	5	5	5
30	2	5	1	1	1	3	4	5	2	5	3	4	5	3	5	3	5	5	5	4	3	3	4	4	5	3	4	2	3	4	2	4	4	5	5	2	5	3	2	3	2	3	3	2	4	5	4	3	4
30	2	5	1	1	1	5	2	4	2	3	4	4	4	4	5	4	4	4	4	4	5	3	3	4	4	5	4	4	4	4	4	2	4	4	4	4	3	4	3	2	5	3	4	4	4	4	4	4	3
30	2	7	1	1	1	4	3	2	3	4	3	5	2	2	5	2	4	3	4	5	4	5	2	3	4	3	5	1	2	4	3	3	4	4	5	2	5	2	2	4	4	4	2	2	5	5	5	2	5
30	2	7	1	1	1	5	4	4	2	3	4	4	4	4	4	3	5	4	3	4	4	2	3	5	4	5	5	3	3	4	3	3	4	3	5	2	5	4	4	3	5	4	4	4	4	4	5	4	3
30	2	6	1	1	1	5	4	5	2	2	4	4	5	2	4	4	5	5	2	5	4	5	5	3	2	5	4	4	2	2	4	1	4	1	4	4	5	5	2	4	4	2	4	3	2	4	4	4	2
30	2	6	1	1	1	4	4	4	3	4	1	5	3	3	4	4	5	4	2	4	4	5	1	4	4	2	5	1	3	4	3	5	3	3	4	1	5	4	2	3	3	5	4	2	4	5	5	2	3
30	1	5	1	1	1	4	2	5	4	4	5	3	4	4	2	2	2	5	4	5	4	2	5	4	4	5	2	2	4	4	5	2	2	3	4	4	2	3	3	4	3	2	4	4	4	4	2	4	4
30	1	7	1	1	1	3	2	5	3	4	1	4	5	4	4	4	4	5	4	5	4	3	5	4	4	1	4	4	4	4	3	2	4	4	5	1	3	5	4	2	2	2	4	3	4	3	4	4	2
30	2	7	1	1	1	2	2	5	3	2	2	4	2	3	2	2	5	5	4	4	2	2	4	3	2	2	4	4	3	2	2	2	4	2	4	2	4	4	2	2	2	2	4	4	2	4	4	4	4
30	2	7	1	1	1	4	4	4	1	4	4	5	2	3	5	5	5	4	3	4	5	4	4	4	3	5	4	5	1	4	5	5	5	2	3	3	5	4	1	2	4	4	5	3	3	4	4	1	2
30	2	2	1	1	1	3	4	2	4	3	2	4	2	5	3	3	5	4	2	4	3	4	2	5	4	3	3	2	4	3	3	2	3	4	3	1	4	4	4	2	2	3	2	5	3	3	2	4	3
30	2	7	1	1	1	5	4	2	2	4	5	5	2	5	5	5	5	4	1	2	4	3	4	3	4	5	4	4	2	4	4	1	4	4	5	3	4	4	4	1	5	1	4	2	3	3	5	2	3
30	1	7	1	1	1	3	4	3	3	4	2	4	4	2	4	2	4	4	3	5	3	2	4	3	4	3	4	4	2	4	2	2	3	3	4	2	4	3	2	4	3	4	4	3	4	3	4	4	4
30	2	7	1	1	1	5	3	4	2	3	3	3	4	2	5	4	5	4	2	4	5	3	2	4	4	3	4	2	3	4	4	2	4	2	5	4	4	4	1	1	4	4	2	3	4	4	4	4	4
30	1	7	1	1	1	5	2	4	2	2	3	4	2	3	5	3	3	3	4	4	3	4	2	5	3	3	4	2	4	3	3	4	2	4	3	3	3	2	3	2	4	2	4	4	3	3	5	2	4
30	2	7	1	1	1	2	2	5	2	5	3	4	4	2	5	5	4	4	2	5	5	4	5	4	5	4	4	5	4	5	5	2	5	5	4	2	5	5	1	3	4	3	5	3	5	4	5	4	2
30	1	7	1	1	1	3	5	2	4	3	2	5	4	1	4	2	5	3	2	5	4	5	2	2	4	2	5	3	2	4	4	5	3	1	5	2	5	3	2	2	4	5	3	4	5	5	4	3	4
30	1	7	1	1	1	5	5	5	2	3	5	1	5	4	5	4	5	4	2	5	4	2	5	3	4	5	5	4	2	3	5	2	4	3	3	4	4	3	4	4	5	2	4	1	5	2	5	2	1
30	2	7	1	1	1	2	4	3	3	4	1	5	1	2	4	3	5	3	1	5	4	4	1	4	5	1	4	2	3	4	2	1	4	4	5	2	5	3	3	3	1	5	3	3	5	5	5	3	4
30	1	4	1	1	1	5	2	5	4	5	2	5	5	2	5	2	5	5	2	5	3	4	5	5	5	4	1	3	4	4	2	2	5	5	5	2	5	5	1	2	4	2	4	4	5	4	4	4	3
30	1	7	1	1	1	3	4	3	2	2	4	2	4	3	3	3	3	3	2	2	3	2	4	2	2	4	2	4	3	2	3	4	3	3	2	4	2	2	3	5	2	3	2	2	1	2	3	4	2
30	2	3	1	1	1	3	3	3	4	3	4	5	3	5	4	3	5	4	3	4	3	4	3	3	2	3	4	3	4	4	3	4	4	3	2	4	4	3	3	2	2	4	3	4	2	3	4	2	3
30	2	7	1	1	1	5	2	5	3	4	4	5	2	4	4	5	4	5	3	5	5	3	3	5	4	5	3	3	3	4	5	3	4	5	5	4	5	5	3	2	5	3	5	2	4	3	3	2	4
30	2	5	1	1	1	5	4	4	2	2	4	4	3	5	4	3	4	4	4	4	4	4	4	5	3	5	4	2	4	2	3	4	4	5	2	3	4	4	4	2	5	2	3	2	2	2	4	3	2
30	1	5	1	1	1	5	2	2	1	3	2	5	1	2	5	4	4	2	3	4	3	2	1	1	4	2	1	1	2	4	1	2	2	1	2	2	4	2	2	2	4	2	2	4	5	2	4	2	5
30	1	3	1	1	1	5	3	4	1	4	3	5	4	1	5	5	4	4	2	4	4	3	4	3	4	3	3	3	2	5	3	3	4	1	5	4	4	4	1	1	4	3	4	1	4	5	4	5	4
30	2	7	1	1	1	4	3	5	1	4	3	2	4	2	5	4	4	4	3	4	4	3	2	1	5	4	2	3	2	4	5	2	4	2	5	1	4	4	1	4	4	3	4	2	4	4	5	3	4
30	2	7	1	1	1	5	2	4	1	3	5	4	3	3	3	3	5	5	2	4	3	4	3	4	3	5	4	4	2	3	4	5	3	2	3	2	4	4	3	2	5	4	3	2	2	4	5	4	2
30	2	5	1	1	1	5	2	5	2	2	2	2	2	3	4	3	5	5	4	5	3	2	4	2	3	2	2	2	2	2	4	1	3	3	2	1	3	4	5	2	1	2	4	3	1	1	5	3	4
30	1	6	1	1	1	4	4	5	1	3	2	3	5	3	5	4	4	5	3	4	3	3	5	2	4	4	2	4	3	4	4	2	4	3	4	4	3	4	3	2	3	2	3	2	3	4	2	4	4
30	2	3	1	1	1	3	3	5	1	5	1	5	5	3	3	3	5	5	2	5	5	3	3	5	5	3	5	1	3	5	5	1	5	3	3	1	5	5	1	1	3	1	5	3	3	3	3	5	3
29	2	7	1	1	1	2	1	3	5	1	2	3	2	4	5	1	3	3	4	5	4	2	2	5	3	2	4	1	5	2	3	1	2	5	5	1	4	2	4	1	1	1	2	5	5	5	5	1	5
29	2	7	1	1	1	4	2	5	4	3	2	5	5	4	3	3	5	5	4	5	3	2	5	5	5	2	5	2	3	2	4	1	4	4	4	2	4	4	2	2	4	2	3	4	4	4	4	4	2
29	2	6	1	1	1	3	4	4	2	3	1	4	4	2	4	2	5	4	2	4	4	4	5	5	4	3	4	1	2	3	1	4	4	2	5	1	4	4	2	2	2	4	2	5	4	5	5	4	4
29	2	5	1	1	1	4	3	4	3	4	4	4	2	5	5	4	3	4	5	5	4	3	3	5	5	3	3	1	4	5	3	5	2	5	5	2	4	2	4	4	3	4	4	2	3	5	3	2	4
29	2	5	1	1	1	4	2	4	4	3	3	4	3	5	3	2	3	4	4	5	3	1	5	5	3	4	1	2	5	3	3	1	5	4	5	3	4	4	5	4	2	1	4	4	3	2	3	3	2
29	2	5	1	1	1	4	2	4	4	3	3	2	4	2	5	4	4	4	4	4	3	2	4	4	3	4	4	3	3	2	4	2	4	4	3	2	2	5	2	4	4	2	4	3	4	2	2	4	4
29	2	7	1	1	1	4	2	4	3	4	4	4	2	2	5	4	4	4	3	4	4	4	3	4	4	3	4	2	4	4	4	4	4	4	4	2	4	4	2	3	3	4	4	4	3	4	4	2	3
29	2	3	1	1	1	5	3	4	3	3	5	5	4	3	4	4	4	4	5	5	5	5	4	5	4	5	4	4	5	3	5	5	4	5	3	5	5	3	4	4	5	5	2	3	2	4	5	3	3
29	1	7	1	1	1	2	4	3	3	3	1	4	2	1	4	2	5	3	3	4	2	5	2	2	3	1	4	1	2	3	2	2	4	3	4	1	5	2	2	1	2	3	3	3	4	3	4	1	3
29	2	7	1	1	1	3	5	4	2	2	3	4	4	4	3	3	5	4	1	3	2	4	4	4	2	3	5	1	3	2	1	4	2	2	5	2	5	3	4	2	4	5	2	4	2	5	5	2	4
29	2	7	1	1	1	5	3	4	3	4	5	3	4	4	2	4	4	5	4	4	4	3	4	4	4	5	4	4	3	3	4	4	4	4	4	5	4	4	4	3	5	4	4	2	3	2	4	4	2
29	2	6	1	1	1	1	2	5	4	4	1	5	3	5	4	2	2	4	4	5	5	4	1	5	5	1	5	2	4	4	1	4	2	5	4	1	4	2	5	2	1	2	4	5	5	4	5	1	5
29	1	7	1	1	1	4	2	4	3	4	2	4	3	3	4	4	4	4	3	3	5	4	3	5	4	2	4	3	4	4	4	4	4	3	5	2	5	3	3	2	4	3	4	4	3	5	4	2	4
29	2	6	1	1	1	4	2	4	4	5	2	3	4	1	5	4	3	4	2	5	4	3	3	3	4	3	4	2	2	4	3	2	4	4	4	2	4	4	1	3	4	2	4	3	4	4	3	3	4
29	2	7	1	1	1	4	3	2	4	5	4	4	2	1	5	4	3	3	2	3	4	5	2	2	4	4	5	2	1	4	5	3	4	2	5	2	3	4	1	5	4	4	3	3	4	4	4	3	4
29	2	7	1	1	1	5	4	5	2	4	4	5	3	4	5	5	5	5	2	5	4	4	2	4	5	5	5	4	2	4	4	4	5	3	5	2	5	4	2	4	4	4	4	2	4	5	3	4	4
29	2	7	1	1	1	4	1	4	3	2	3	4	2	2	2	2	2	4	4	4	3	4	4	5	2	3	3	1	2	2	4	3	2	4	1	2	5	2	1	1	4	1	3	2	3	1	4	2	4
29	2	7	1	1	1	4	3	5	2	5	3	4	5	4	3	2	5	5	2	5	4	3	3	5	4	3	4	2	4	4	3	2	5	4	4	2	4	4	2	2	4	2	4	2	4	4	4	5	2
29	2	5	1	1	1	4	2	4	2	4	4	4	2	2	4	2	5	5	2	4	4	2	4	2	4	4	4	4	2	3	2	2	2	4	4	2	4	5	2	4	3	4	4	2	4	4	4	4	4
29	2	5	1	1	1	4	3	3	5	2	1	5	3	5	3	1	3	3	4	5	2	3	4	5	3	1	5	2	5	3	2	2	2	4	4	1	5	3	4	2	2	5	3	5	3	4	3	1	4
29	2	7	1	1	1	2	3	4	1	4	1	4	2	1	4	3	4	4	2	5	3	4	1	5	5	1	4	2	1	2	2	2	4	4	5	1	3	2	1	2	2	2	2	4	5	5	5	1	2
29	1	7	1	1	1	4	3	4	3	4	3	4	3	1	4	3	4	3	3	4	3	4	2	4	4	3	4	2	2	4	3	2	3	3	5	1	4	3	2	3	4	2	4	2	4	4	4	2	4
29	2	3	1	1	1	4	3	4	2	3	4	4	3	4	4	3	5	5	3	5	4	4	3	4	4	4	4	3	4	4	4	2	4	3	4	2	4	3	4	2	4	2	4	3	4	3	4	3	4
29	2	5	1	1	1	4	5	3	3	2	3	3	2	3	4	2	4	3	3	5	3	4	3	4	5	3	4	1	3	4	2	3	3	4	5	2	4	5	2	2	4	2	3	4	4	4	4	4	3
29	2	4	1	1	1	5	2	5	2	3	4	4	3	2	5	4	4	5	2	3	4	4	5	3	3	4	4	4	2	3	4	4	4	3	3	4	4	5	2	2	5	4	4	2	3	4	4	4	4
29	2	7	1	1	1	5	4	4	3	4	2	4	2	5	5	3	5	3	4	5	4	2	1	5	4	5	4	1	3	3	3	3	4	4	2	1	4	4	4	3	3	3	3	4	4	2	5	2	2
29	2	4	1	1	1	5	2	3	5	4	3	3	1	5	4	1	1	2	5	5	4	2	2	5	3	5	1	1	5	2	2	1	1	5	1	1	3	1	5	5	3	2	3	5	2	1	5	1	1
29	1	4	1	1	1	4	1	4	4	2	2	5	4	4	4	3	2	4	4	5	4	4	4	5	5	2	5	2	2	3	4	1	4	5	4	1	5	4	2	1	2	1	4	4	4	3	4	2	3
29	2	7	1	1	1	5	2	5	5	5	1	5	1	5	5	4	5	5	5	5	5	2	2	5	5	4	3	5	5	5	4	3	5	3	5	2	5	5	5	5	5	4	5	5	5	5	4	2	3
28	2	7	1	1	1	5	3	4	2	5	5	5	4	4	5	5	4	5	3	3	5	1	5	5	1	5	5	3	3	5	5	1	4	2	5	5	5	4	3	4	5	3	4	3	5	5	2	3	3
28	2	6	1	1	1	2	1	5	4	4	2	2	5	5	1	2	3	1	4	5	1	1	5	5	4	1	1	2	5	4	1	1	5	5	5	1	4	5	5	1	1	1	5	5	4	4	2	4	2
28	2	7	1	1	1	3	4	4	4	4	2	4	2	4	4	4	4	4	4	3	4	3	2	4	4	3	4	2	4	4	3	4	3	4	4	2	4	3	4	3	4	3	2	4	4	4	4	3	4
28	2	6	1	1	1	5	2	4	1	3	3	4	4	2	4	4	5	5	3	3	4	4	3	1	3	5	4	2	2	2	4	3	4	1	2	3	4	4	2	2	4	2	4	2	2	2	5	2	4
28	2	7	1	1	1	5	4	5	1	3	5	5	5	4	3	4	5	5	2	4	4	3	5	3	2	5	4	5	2	2	4	4	5	3	2	5	5	5	2	1	5	4	5	2	4	1	5	5	3
28	1	7	1	1	1	4	2	4	2	5	3	3	2	4	4	4	3	4	3	4	4	3	2	4	4	4	4	1	3	4	3	2	2	3	4	2	3	3	3	4	3	2	3	4	5	5	4	2	4
28	2	7	1	1	1	5	2	4	2	4	5	4	4	5	4	3	5	4	3	4	3	2	4	4	5	5	4	3	4	4	4	2	2	4	5	3	4	5	4	1	5	3	5	4	3	3	2	3	5
28	2	7	1	1	1	3	2	4	4	5	2	3	2	4	5	3	3	4	4	5	3	2	5	4	5	3	3	2	4	5	3	2	4	4	4	3	3	4	3	3	2	2	3	4	5	4	4	3	3
28	1	6	1	1	1	3	2	3	4	2	2	2	2	2	5	3	5	4	3	5	2	2	4	3	2	2	3	2	4	2	2	2	2	4	2	2	4	2	1	1	2	2	5	4	2	2	1	4	1
28	2	7	1	1	1	2	2	4	3	4	2	5	4	3	4	3	2	4	3	4	2	2	3	3	4	3	3	5	4	3	2	2	4	4	3	2	5	5	2	2	2	2	4	3	4	4	5	4	3
28	2	7	1	1	1	5	2	5	4	3	2	5	4	4	4	4	2	5	4	5	4	2	5	5	2	5	3	2	4	2	5	1	5	5	2	2	4	5	4	2	4	1	4	4	4	1	5	4	1
28	2	7	1	1	1	4	3	3	3	4	4	4	2	5	4	3	4	4	4	3	5	4	2	4	4	5	3	2	4	4	4	2	2	4	4	4	4	4	4	2	4	3	3	4	3	4	4	2	4
28	1	7	1	1	1	4	2	3	2	3	5	4	2	2	5	4	5	2	2	3	4	5	2	2	4	4	5	2	4	4	4	4	2	2	4	2	4	2	4	2	4	2	3	2	3	3	5	2	3
28	2	5	1	1	1	4	5	4	4	3	2	5	4	1	4	3	5	4	2	5	3	4	2	5	4	2	4	3	2	3	3	4	4	2	4	1	4	4	2	3	4	4	4	4	4	4	2	2	2
28	1	7	1	1	1	5	4	4	1	4	2	4	2	2	5	5	5	5	3	5	3	4	5	5	5	4	4	4	1	4	3	2	4	2	3	1	4	4	2	2	4	4	4	2	2	3	5	2	4
28	2	7	1	1	1	4	4	4	1	4	4	4	4	2	5	5	5	5	3	4	4	2	2	2	5	4	2	3	2	4	4	2	4	2	5	4	5	5	2	3	5	4	5	2	4	5	5	3	5
28	2	7	1	1	1	5	3	4	3	4	5	5	3	5	5	4	5	5	4	4	4	4	2	4	4	5	5	4	4	4	3	4	3	4	4	2	4	5	3	2	5	1	4	4	5	5	5	4	3
28	2	7	1	1	1	5	4	2	1	4	4	3	1	3	5	4	5	4	2	4	5	4	1	4	4	5	5	1	3	4	4	4	1	3	5	2	5	4	2	2	5	4	3	4	5	4	5	2	5
28	2	7	1	1	1	4	2	4	4	2	2	4	3	2	4	2	5	3	2	4	4	2	4	2	2	4	3	2	3	2	3	2	4	4	4	1	4	3	2	2	3	3	2	3	5	4	3	1	2
28	1	7	1	1	1	5	3	5	2	2	4	4	4	4	5	3	4	5	3	4	4	4	4	4	4	5	5	3	3	3	4	2	4	3	4	4	5	3	3	2	5	3	3	3	2	2	4	4	2
28	1	7	1	1	1	3	4	5	1	4	2	4	5	3	4	3	4	5	2	5	4	4	5	2	4	2	4	4	4	4	4	4	4	2	4	2	4	3	2	2	2	4	4	4	5	4	4	4	3
28	2	7	1	1	1	4	4	5	3	3	2	5	4	4	5	3	5	5	2	5	4	2	4	5	5	3	4	2	2	4	3	3	4	3	4	2	5	5	2	1	3	5	4	4	5	5	5	4	3
28	1	7	1	1	1	4	4	3	2	5	4	4	3	4	4	4	4	4	4	4	5	4	3	3	4	4	4	4	3	4	4	4	2	4	4	4	4	4	3	3	4	4	4	3	4	4	4	3	4
28	2	7	1	1	1	2	2	5	3	4	2	4	5	2	3	3	5	5	3	3	2	4	4	2	4	1	5	4	3	3	2	3	4	2	5	1	5	5	2	2	2	3	3	3	2	5	5	5	1
28	2	6	1	1	1	4	2	3	3	2	2	5	3	4	3	3	4	4	4	2	3	3	2	5	3	2	3	1	4	3	2	2	3	5	5	1	4	3	4	1	2	3	3	4	3	4	5	2	3
28	2	7	1	1	1	4	1	5	5	1	3	5	5	5	4	1	5	4	5	5	2	1	5	5	2	4	1	2	5	2	2	3	1	5	3	2	5	1	5	2	3	3	3	5	4	2	2	1	2
28	2	3	1	1	1	4	2	4	2	4	2	2	3	3	4	2	5	4	3	4	2	4	2	4	4	4	1	2	4	2	4	1	4	4	2	3	2	4	3	4	3	2	4	2	2	3	3	2	1
28	2	7	1	1	1	4	4	5	2	4	2	4	4	1	4	2	5	4	1	5	3	4	4	4	5	3	4	2	1	5	3	5	4	1	5	2	4	3	1	2	2	5	4	3	4	5	4	2	4
28	2	7	1	1	1	5	2	3	2	4	5	4	1	4	3	4	4	4	4	4	4	5	3	5	4	5	5	5	3	4	4	2	3	3	4	5	4	4	4	4	4	2	5	4	4	4	3	2	3
28	2	7	1	1	1	5	4	5	4	3	4	3	5	4	3	3	4	5	3	5	4	3	5	5	4	5	2	5	4	2	4	1	4	4	4	3	3	4	2	2	4	2	3	4	4	3	3	4	3
28	2	7	1	1	1	4	4	4	2	4	4	4	3	3	3	3	5	4	3	2	3	3	4	4	3	4	4	2	3	3	2	3	4	4	5	4	4	3	4	2	3	3	3	4	2	4	5	2	2
28	2	7	1	1	1	4	2	4	1	3	5	3	4	5	3	4	4	5	4	3	4	2	3	4	4	5	2	4	5	2	4	1	5	4	4	4	2	4	3	3	4	2	4	2	5	1	4	4	2
28	1	7	1	1	1	2	2	4	2	3	3	5	2	1	4	4	3	4	3	4	2	4	3	1	2	4	2	2	2	3	4	2	2	2	3	4	2	4	2	4	4	2	3	2	5	1	3	2	2
28	2	7	1	1	1	4	4	5	2	3	3	4	5	4	4	3	5	5	3	4	3	3	5	4	3	4	4	4	3	2	3	2	4	2	3	2	5	4	4	2	3	3	5	4	2	3	5	5	3
28	2	3	1	1	1	4	3	5	2	3	3	3	4	2	4	4	4	5	3	4	4	4	3	4	3	4	3	4	3	4	4	2	3	3	3	4	4	4	2	2	3	2	3	2	2	3	3	5	2
28	2	5	1	1	1	5	2	4	1	3	2	5	3	2	4	4	4	4	4	4	2	4	2	2	3	2	5	2	2	2	3	2	4	4	4	1	4	4	1	2	3	4	3	4	3	4	4	3	4
28	1	3	1	1	1	5	3	5	3	4	3	4	5	4	5	5	4	5	3	4	4	3	5	4	4	4	4	5	5	4	5	3	4	3	4	2	4	5	3	2	5	4	4	3	3	3	4	2	1
27	1	5	1	1	1	4	3	3	2	3	2	4	2	4	5	3	5	4	3	4	4	4	4	3	4	2	4	2	3	3	3	4	3	2	4	3	4	3	3	2	3	5	3	3	4	3	5	1	4
27	1	7	1	1	1	2	3	3	5	3	4	5	3	4	4	2	4	4	3	4	3	4	2	5	4	1	4	2	4	2	2	2	2	2	4	2	5	3	3	2	2	4	3	4	2	4	4	2	3
27	2	6	1	1	1	5	2	4	2	2	3	3	4	2	3	2	3	4	4	4	2	4	4	5	3	4	2	3	4	2	3	2	3	4	2	2	3	3	4	2	3	2	4	4	2	2	3	4	3
27	2	3	1	1	1	4	5	4	4	5	3	4	2	2	5	2	5	3	4	4	4	2	4	2	4	3	3	2	2	5	3	1	4	4	5	2	4	3	2	2	4	2	4	3	4	5	4	2	4
27	2	7	1	1	1	4	2	3	4	4	2	4	2	5	5	3	5	4	5	4	4	2	1	5	5	3	4	2	5	4	3	2	4	4	5	1	4	3	5	2	3	2	4	5	4	5	4	2	4
27	2	3	1	1	1	4	4	4	1	3	2	4	3	1	5	4	5	5	2	4	4	4	2	3	2	3	5	2	1	4	3	2	2	2	4	1	4	4	1	3	2	4	3	4	2	3	4	3	3
27	1	3	1	1	1	4	3	4	1	3	4	4	4	2	3	4	4	4	2	4	3	3	4	2	4	4	4	4	2	3	4	2	4	2	4	2	3	4	2	2	3	3	4	3	3	1	4	5	2
27	2	7	1	1	1	2	2	4	3	4	3	4	4	3	4	3	4	4	3	3	2	3	5	4	3	2	3	2	2	4	4	2	3	2	4	2	2	4	2	3	2	2	4	2	4	4	3	4	4
27	1	4	1	1	1	4	2	3	2	4	4	5	3	2	5	4	4	3	3	4	4	2	1	3	4	5	2	3	2	4	4	4	2	4	5	3	5	2	2	3	4	4	1	1	3	5	3	3	4
27	1	7	1	1	1	4	2	4	3	3	1	4	4	3	5	3	3	4	4	5	4	4	4	3	4	1	3	2	2	3	4	2	4	3	4	2	4	4	3	1	4	3	4	2	4	5	5	3	5
27	1	7	1	1	1	4	4	1	3	5	4	3	4	4	5	5	5	5	3	4	3	5	2	3	5	3	3	4	2	5	2	2	5	4	5	2	4	3	4	4	4	2	4	2	4	5	5	3	4
27	2	5	1	1	1	4	3	4	3	2	3	4	2	1	4	4	5	4	3	5	3	5	3	2	3	4	5	2	1	3	4	2	2	3	4	1	4	3	1	3	4	2	3	2	4	4	5	3	3
27	1	4	1	1	1	2	2	4	2	4	2	4	2	1	4	4	5	5	1	4	3	3	2	2	4	2	4	2	2	4	2	1	4	2	5	2	4	3	2	3	2	2	3	4	2	5	4	2	5
27	2	7	1	1	1	5	5	4	3	2	5	4	5	3	4	4	4	4	2	4	3	4	5	3	2	5	4	4	4	2	2	4	4	4	4	5	5	4	3	2	4	4	5	1	2	4	5	2	3
27	1	7	1	1	1	3	1	5	3	5	5	4	3	5	5	4	1	5	4	5	3	5	3	5	5	5	1	1	4	5	5	1	5	4	5	4	1	3	4	1	3	1	5	3	5	5	3	2	5
27	1	7	1	1	1	4	3	5	1	4	2	3	4	4	5	4	5	4	1	4	4	4	3	2	2	4	4	3	2	4	3	4	4	2	2	3	4	4	2	1	2	4	5	4	4	1	4	3	1
27	1	7	1	1	1	2	4	5	1	4	2	5	5	2	5	4	5	5	1	5	4	3	4	2	5	4	5	4	1	5	3	4	4	2	4	3	5	4	2	2	3	4	5	2	5	5	5	5	4
27	1	6	1	1	1	5	3	4	2	4	5	4	4	2	5	4	4	4	3	5	5	2	2	2	5	5	4	4	2	5	4	3	5	3	5	4	4	4	2	4	4	3	4	2	5	5	4	4	4
27	1	5	1	1	1	3	4	5	1	5	2	4	5	2	5	4	5	5	1	5	4	4	3	3	5	3	3	2	3	5	3	4	2	2	1	2	3	4	1	4	2	5	4	2	5	3	4	2	3
27	2	7	1	1	1	2	2	3	3	2	3	4	4	3	5	3	5	4	2	4	2	2	4	5	4	3	4	2	3	3	2	2	3	4	5	3	3	4	3	3	1	3	4	4	3	5	4	4	4
27	2	7	1	1	1	5	2	4	1	4	4	4	3	3	4	3	3	5	4	4	4	5	4	3	5	4	5	3	4	4	5	3	4	4	5	5	5	5	3	2	5	1	4	2	5	5	5	2	4
27	2	5	1	1	1	5	1	4	4	2	4	3	3	3	5	4	3	2	4	5	5	2	3	4	4	5	5	1	4	4	4	2	1	4	4	2	3	2	4	2	4	2	2	3	5	4	4	1	4
27	1	7	1	1	1	5	2	2	1	4	4	4	2	2	3	3	3	3	2	4	4	5	2	2	4	5	3	2	2	4	4	3	2	2	2	4	4	3	2	3	4	3	2	3	4	2	3	3	3
27	2	5	1	1	1	5	4	2	5	5	5	5	1	2	5	2	5	4	1	4	5	2	4	4	5	5	5	2	2	4	4	2	2	4	5	5	5	2	2	2	5	5	2	1	2	5	4	1	4
27	2	7	1	1	1	4	2	3	2	4	3	4	2	4	5	3	2	3	4	4	4	3	1	5	4	4	3	2	4	4	5	2	5	5	2	2	3	3	4	4	4	2	2	4	4	2	4	2	2
27	2	3	1	1	1	3	2	5	1	3	4	4	5	2	4	4	5	4	2	5	5	1	4	2	2	3	3	3	2	2	4	2	5	3	3	2	3	4	2	1	4	2	4	1	1	2	4	4	2
27	1	4	1	1	1	4	4	4	5	2	2	4	2	4	3	1	4	4	4	4	3	4	4	5	2	2	4	1	4	2	3	3	4	4	3	2	4	3	4	3	3	4	3	4	2	2	4	2	4
27	1	3	1	1	1	2	2	4	5	3	2	5	2	4	5	5	4	4	4	2	2	5	2	5	3	2	4	2	3	3	4	2	4	3	4	1	4	5	4	3	2	3	5	4	3	2	4	3	1
27	1	7	1	1	1	5	3	5	5	3	4	5	5	4	4	2	5	4	3	5	4	2	5	4	4	4	4	4	4	3	2	2	4	3	4	2	5	4	4	1	4	5	4	4	3	2	3	2	4
27	1	5	1	1	1	5	3	4	3	4	3	4	2	1	5	3	5	5	3	4	4	3	1	5	5	4	4	1	1	4	4	2	4	3	5	2	5	5	1	4	4	3	3	2	4	5	4	4	4
27	2	4	1	1	1	4	3	4	3	2	2	4	2	4	3	3	5	5	3	4	3	2	2	4	5	3	4	3	2	4	2	4	3	4	3	1	5	3	4	3	3	2	5	4	2	3	5	1	3
26	2	7	1	1	1	4	4	3	4	2	2	4	3	2	3	2	4	4	3	3	3	3	4	4	3	2	4	2	4	2	2	2	3	5	3	1	4	4	2	2	3	2	4	4	2	1	4	3	2
26	2	5	1	1	1	2	2	5	3	2	2	4	3	2	5	4	4	4	2	4	3	2	2	2	4	2	4	2	2	3	2	2	4	4	4	2	4	4	2	2	2	2	4	4	4	4	4	4	4
26	2	7	1	1	1	5	4	4	2	4	5	4	5	4	4	4	4	4	4	4	5	3	5	5	4	5	4	4	3	4	5	3	4	3	3	4	5	4	3	4	5	3	5	3	4	4	5	3	3
26	2	7	1	1	1	5	2	5	2	1	4	4	5	4	5	5	4	4	4	5	2	2	5	4	2	5	4	5	4	2	3	2	3	4	5	3	3	4	4	5	4	2	4	4	2	4	5	5	2
26	2	7	1	1	1	5	4	4	1	4	5	4	4	2	5	5	5	5	2	3	4	1	2	1	4	5	5	4	1	4	5	3	4	2	5	5	5	5	2	3	5	4	4	1	3	5	4	4	5
26	2	5	1	1	1	1	2	5	2	3	1	2	5	4	5	3	5	4	3	4	2	4	5	4	5	1	1	2	1	3	2	2	4	2	4	1	2	3	1	2	1	1	4	2	3	4	4	4	4
26	2	5	1	1	1	3	2	4	4	2	1	4	2	2	3	2	3	4	5	4	1	1	1	5	4	1	1	2	4	3	3	1	2	5	4	1	2	3	4	1	2	1	4	5	4	4	1	1	3
26	2	5	1	1	1	4	4	4	1	4	3	4	2	2	5	4	5	5	2	3	4	2	4	2	4	2	5	2	2	4	2	4	4	3	5	1	4	4	2	1	4	5	2	4	2	5	5	4	4
26	1	7	1	1	1	4	2	3	3	4	4	4	2	4	4	4	5	4	3	4	4	2	4	4	4	5	3	1	3	5	4	2	3	2	3	3	4	4	3	1	4	2	3	2	4	4	4	3	3
26	1	6	1	1	1	4	4	5	4	4	5	4	4	2	5	4	5	4	4	3	4	5	3	2	5	5	4	3	2	4	5	3	4	1	4	4	5	5	2	1	5	4	2	3	2	4	5	1	2
26	2	7	1	1	1	4	2	5	4	3	2	4	5	4	5	4	5	5	2	5	4	5	5	5	3	4	4	3	3	2	4	2	4	2	4	2	5	4	4	2	3	3	5	4	4	4	5	3	4
26	2	3	1	1	1	5	3	5	2	4	5	4	3	4	5	5	3	5	3	5	5	2	3	4	4	5	5	2	4	2	5	2	5	5	5	3	5	5	3	1	5	4	5	1	2	4	5	4	3
26	1	7	1	1	1	2	2	2	4	2	3	5	2	4	5	4	5	2	2	5	1	2	3	4	4	3	5	3	4	4	1	3	4	2	5	2	5	2	4	2	1	4	2	4	5	4	5	1	1
26	2	7	1	1	1	4	2	4	2	3	3	4	4	3	4	4	5	5	4	4	3	2	2	4	2	3	4	3	4	2	3	4	2	3	3	2	4	4	3	2	3	4	4	4	2	2	4	2	2
26	1	7	1	1	1	5	3	5	1	4	4	4	5	2	5	4	5	5	2	4	4	2	3	4	5	4	5	4	2	4	3	2	4	3	5	2	5	3	2	3	5	3	4	3	5	5	5	4	4
26	2	7	1	1	1	4	4	4	4	5	3	4	2	3	5	3	5	4	2	5	3	5	2	4	5	3	2	2	3	4	4	2	4	3	5	2	5	4	2	4	4	2	3	3	4	5	4	3	4
26	1	7	1	1	1	2	4	5	2	3	4	4	2	1	4	3	5	5	2	3	4	4	4	1	3	4	5	2	2	3	4	2	4	2	3	2	4	4	1	2	3	4	4	2	3	3	5	4	3
26	1	6	1	1	1	5	1	3	4	4	4	4	2	4	5	4	3	3	4	5	5	2	2	4	5	5	4	2	4	4	4	4	3	5	4	4	3	4	3	3	5	1	2	4	5	2	5	1	4
26	2	7	1	1	1	5	4	4	4	4	4	4	2	2	4	5	4	4	2	4	5	4	1	4	4	5	4	2	4	4	5	2	4	3	5	4	4	5	1	2	5	4	5	2	4	5	5	2	5
26	2	5	1	1	1	3	4	3	3	4	3	2	2	3	4	4	2	4	4	4	3	3	3	3	4	4	4	2	4	4	2	2	3	4	3	3	3	3	4	3	4	2	4	3	4	5	3	2	2
26	2	7	1	1	1	5	2	2	3	4	5	3	2	4	4	3	3	3	3	4	3	4	1	3	4	5	3	3	3	4	4	2	3	4	4	4	3	4	3	4	4	2	4	3	3	4	4	2	3
26	2	6	1	1	1	5	1	5	3	5	4	5	4	4	5	5	4	5	3	5	5	5	3	4	4	3	5	4	5	5	5	2	5	4	5	2	4	5	2	4	5	3	5	3	5	4	4	4	4
26	2	5	1	1	1	5	3	4	1	4	5	5	3	2	5	5	4	2	2	2	5	4	2	2	4	5	4	2	3	4	4	2	2	2	2	4	5	4	2	2	5	2	3	2	2	1	4	1	1
26	2	7	1	1	1	5	2	4	1	4	4	4	2	3	4	4	5	4	1	3	5	4	2	3	4	5	5	1	2	4	4	2	2	3	4	4	3	2	4	1	5	3	2	4	5	5	5	3	4
26	2	7	1	1	1	4	2	4	2	3	2	4	2	4	5	4	4	4	4	5	4	5	4	4	2	4	4	2	2	2	4	2	2	4	4	2	4	2	2	4	3	2	4	4	4	4	5	1	4
26	2	6	1	1	1	4	2	4	2	3	3	5	4	2	5	4	4	4	3	3	4	5	5	3	4	4	5	3	2	4	4	3	3	3	3	2	5	5	2	3	3	3	5	3	3	2	5	2	2
26	2	5	1	1	1	3	3	5	2	4	1	5	4	1	5	5	5	5	3	5	3	3	2	5	5	1	5	4	3	3	2	1	5	4	4	1	5	5	2	1	3	5	4	4	4	3	4	3	3
26	2	7	1	1	1	2	1	5	1	3	2	5	4	1	4	3	5	5	1	3	1	5	4	5	3	2	1	4	2	3	2	2	5	2	5	1	5	4	1	1	2	3	3	2	4	5	5	3	2
26	2	7	1	1	1	5	4	2	2	5	5	4	1	4	4	2	2	2	2	5	5	4	2	4	5	5	5	2	3	5	5	2	1	5	5	4	5	2	3	2	5	1	4	3	5	4	4	1	2
26	1	5	1	1	1	2	4	4	3	3	1	5	2	3	4	3	5	5	3	4	4	5	1	4	3	2	4	2	4	3	2	1	4	5	3	2	4	3	2	2	2	4	3	3	3	2	5	2	2
26	1	7	1	1	1	5	2	4	2	4	5	5	2	3	5	4	5	4	4	3	4	2	5	2	5	5	4	1	3	4	4	1	4	2	3	4	4	4	3	4	5	2	5	2	4	3	3	4	5
26	1	4	1	1	1	4	2	5	3	2	3	4	5	2	3	5	5	5	4	5	4	5	5	4	3	4	4	2	2	3	5	5	2	3	1	5	5	4	2	1	3	3	4	1	2	1	4	5	1
26	1	5	1	1	1	4	4	4	1	3	3	4	4	2	4	4	4	5	3	4	3	4	4	3	3	3	4	2	2	3	3	2	4	3	3	3	4	4	2	1	5	3	4	2	3	2	5	3	3
26	2	7	1	1	1	4	2	3	3	2	2	4	1	2	4	3	3	2	4	4	2	2	2	5	4	3	2	2	2	2	3	2	4	2	2	2	4	5	1	4	4	4	3	5	2	2	4	3	1
26	2	7	1	1	1	5	3	4	2	3	4	4	2	3	3	4	4	4	3	4	4	3	4	3	4	5	4	3	2	4	4	2	4	3	2	3	4	4	3	3	4	2	4	3	4	2	4	4	3
26	2	7	1	1	1	5	4	4	4	3	2	5	4	5	4	3	4	4	4	5	4	2	5	5	3	5	4	3	4	2	4	2	2	5	4	4	4	4	4	2	5	1	4	4	3	2	3	2	2
26	1	5	1	1	1	5	3	4	1	3	5	3	2	3	4	3	3	5	4	4	4	4	2	4	3	5	5	2	2	3	4	4	3	3	2	3	4	3	2	2	4	4	4	2	3	2	4	2	2
26	2	7	1	1	1	2	2	4	4	4	2	4	4	5	5	2	5	4	4	5	5	3	4	5	5	1	2	2	4	4	2	1	4	4	5	1	4	3	4	3	2	1	4	5	5	5	4	2	4
26	1	5	1	1	1	5	3	4	3	5	4	4	4	2	5	4	4	4	3	5	3	4	4	3	5	4	4	3	2	4	3	3	3	3	4	5	5	4	2	2	5	4	4	1	5	4	5	4	4
25	2	5	1	1	1	5	2	3	5	4	3	5	2	3	5	3	3	2	3	4	5	4	3	5	5	4	5	2	4	4	2	2	2	5	5	2	4	3	4	3	4	3	3	3	3	5	4	2	4
25	2	5	1	1	1	3	4	5	2	3	2	3	4	5	5	2	4	5	4	5	3	2	4	4	5	3	3	4	4	4	3	2	4	4	4	2	3	4	4	2	2	2	4	4	4	3	2	4	2
25	2	7	1	1	1	5	4	5	3	4	4	5	5	3	4	3	5	5	3	4	4	3	5	4	4	5	4	3	2	3	4	3	3	4	3	4	5	4	2	2	4	4	5	3	3	2	4	3	4
25	2	3	1	1	1	4	2	5	3	4	4	3	4	3	4	3	4	4	3	1	4	4	5	2	4	3	3	4	4	4	3	2	3	3	2	2	4	4	3	2	3	3	3	3	3	3	3	3	2
25	2	6	1	1	1	2	5	2	2	1	4	5	2	5	5	2	5	4	4	5	5	4	5	4	5	2	4	4	4	4	4	2	5	4	5	4	5	4	4	1	4	1	4	4	5	5	5	3	5
25	2	7	1	1	1	5	2	4	1	5	3	5	2	4	5	3	5	4	4	5	4	2	3	4	4	5	4	3	4	4	4	4	4	3	4	2	5	3	4	3	4	4	4	3	4	5	4	4	4
25	2	7	1	1	1	4	4	5	2	4	4	5	4	1	5	5	5	5	1	5	3	5	3	2	5	2	5	5	1	4	2	3	5	4	2	2	5	5	1	4	3	3	4	2	3	2	5	5	2
25	2	6	1	1	1	5	3	5	3	4	3	5	4	2	5	4	3	4	2	5	5	5	5	5	5	3	5	3	3	4	2	4	2	2	5	3	5	3	3	2	4	3	4	4	5	5	5	1	4
25	2	7	1	1	1	4	4	4	2	4	3	4	2	3	5	3	4	3	4	5	4	4	3	3	4	2	4	3	2	3	3	1	3	4	5	2	5	3	3	5	3	3	3	4	5	5	5	3	4
25	2	4	1	1	1	1	2	5	3	4	1	4	4	2	1	3	5	5	2	5	3	2	4	4	4	1	5	3	5	2	1	2	4	5	1	2	4	4	2	1	2	2	2	5	3	2	3	3	3
25	2	7	1	1	1	3	2	2	2	4	1	5	4	1	3	2	5	4	3	5	4	3	5	5	4	1	5	2	3	4	3	2	4	5	4	1	5	3	1	5	2	2	4	5	4	5	3	3	2
25	1	4	1	1	1	4	2	2	2	2	3	4	2	2	2	2	2	2	4	4	3	4	2	2	2	2	4	1	4	2	4	2	2	4	1	2	4	2	2	4	4	1	2	3	4	1	4	1	1
25	2	7	1	1	1	4	1	4	2	2	4	4	3	4	2	2	4	4	4	2	4	2	4	2	2	4	4	3	4	3	4	2	2	4	2	2	4	4	4	1	3	2	4	2	2	2	3	1	2
25	1	5	1	1	1	4	3	4	3	5	4	4	2	5	5	5	5	4	3	4	5	4	2	4	5	5	5	3	4	5	5	5	3	3	5	3	4	4	2	3	4	5	2	2	5	5	5	2	5
25	2	7	1	1	1	5	5	4	3	3	4	5	4	3	4	4	5	5	4	3	4	4	2	4	2	3	4	3	3	3	4	2	4	4	4	3	4	4	2	2	5	3	4	2	2	3	5	3	3
25	1	4	1	1	1	1	5	1	5	1	1	3	1	2	4	2	5	3	3	3	1	4	1	4	1	1	3	1	2	2	2	1	3	3	3	1	3	2	2	2	1	2	2	4	2	2	4	1	2
25	1	7	1	1	1	5	2	5	1	5	4	4	2	2	5	4	5	5	2	5	5	4	3	3	5	4	4	4	2	4	4	3	4	3	4	3	4	4	2	4	5	3	4	2	5	4	5	4	4
25	2	7	1	1	1	5	4	5	1	3	4	4	4	2	5	4	5	5	2	3	3	4	1	4	4	5	5	2	3	3	4	2	4	2	4	4	4	5	2	2	5	3	4	3	4	3	4	1	4
25	2	6	1	1	1	5	2	4	2	4	4	4	2	2	5	4	4	4	2	5	3	4	2	2	5	5	5	2	2	2	5	4	4	2	4	2	2	4	2	3	3	4	2	2	4	2	4	4	1
25	1	3	1	1	1	4	2	4	2	4	3	3	2	2	5	3	4	4	3	5	3	4	4	3	4	2	4	2	2	4	4	3	2	2	5	2	4	4	2	2	3	3	2	3	3	4	3	2	4
25	1	3	1	1	1	2	2	5	2	4	1	5	5	1	5	4	4	5	4	5	2	4	5	3	3	1	4	2	2	4	3	2	4	5	5	1	5	4	2	2	1	3	4	4	3	5	5	3	5
25	1	5	1	1	1	4	4	2	2	4	3	4	2	2	5	4	5	4	1	4	3	4	4	2	4	2	4	4	2	4	2	4	3	2	4	3	4	3	2	3	2	4	4	3	3	4	4	4	3
25	2	5	1	1	1	5	2	4	2	4	4	4	2	3	3	4	4	5	3	4	4	4	2	3	4	5	5	2	2	4	5	4	2	3	2	3	4	2	2	4	3	4	4	3	2	2	5	2	3
25	1	5	1	1	1	4	4	4	4	4	3	4	3	2	5	3	4	4	2	4	4	2	2	4	4	3	4	3	2	4	4	2	3	4	5	2	5	3	2	3	4	2	4	3	4	5	4	2	5
25	2	7	1	1	1	4	2	4	3	3	3	5	4	1	4	4	5	4	3	4	3	4	4	4	3	4	4	3	2	3	4	4	5	2	5	3	4	4	1	4	4	3	3	3	4	5	5	4	4
25	2	5	1	1	1	2	5	4	3	4	1	4	1	5	5	3	5	5	3	5	4	5	5	5	4	1	4	2	4	3	2	1	1	2	5	2	5	5	3	5	3	3	3	5	3	5	5	4	4
25	2	7	1	1	1	4	5	2	3	5	4	4	2	2	5	3	5	3	1	5	3	4	3	2	5	5	3	2	2	4	3	4	3	2	5	4	3	3	2	4	4	4	3	2	5	5	5	2	5
25	1	6	1	1	1	5	4	4	1	4	4	4	4	3	5	4	5	4	4	5	4	4	4	3	4	4	3	4	2	4	4	3	4	3	4	4	5	4	3	1	4	3	4	3	4	4	4	4	3
25	2	3	1	1	1	3	2	4	2	5	4	4	2	4	4	3	4	4	5	5	4	3	4	4	5	4	2	3	4	5	5	2	1	5	5	3	5	3	4	2	4	2	2	4	5	4	4	1	4
25	2	5	1	1	1	5	3	4	4	4	4	4	4	4	5	3	5	4	3	4	4	3	1	5	5	4	4	2	3	4	3	2	3	3	5	4	4	3	2	2	4	2	4	2	3	5	3	3	4
25	2	7	1	1	1	3	3	4	2	4	1	4	3	2	5	3	5	5	3	4	3	5	3	4	4	2	4	2	3	4	3	2	4	4	5	1	5	4	1	2	3	3	4	5	4	5	4	3	5
25	2	7	1	1	1	4	3	4	2	4	2	5	2	3	4	4	4	4	4	5	4	3	3	5	3	4	4	2	3	4	4	3	2	4	3	2	5	4	3	4	4	4	5	3	4	3	4	1	2
25	1	5	1	1	1	4	2	4	4	5	2	5	2	2	5	2	5	4	2	5	4	5	1	5	5	3	5	2	2	4	2	2	2	2	5	3	3	2	4	2	4	2	2	2	5	5	3	3	4
25	1	7	1	1	1	2	4	5	2	4	4	4	4	2	1	4	5	4	2	3	4	4	5	2	4	3	4	4	1	5	3	3	4	1	4	3	4	4	2	4	4	4	5	2	4	5	3	4	4
25	1	5	1	1	1	4	4	4	4	3	2	4	1	2	5	3	4	4	3	4	4	4	2	5	4	1	4	2	4	4	3	3	4	3	4	2	5	4	3	1	3	3	3	4	4	2	5	3	3
25	2	4	1	1	1	4	2	4	4	4	2	3	4	3	4	2	3	4	3	4	2	3	4	4	4	3	2	3	4	4	4	2	4	4	2	2	3	4	2	2	3	2	3	4	3	2	3	3	2
25	2	7	1	1	1	5	2	5	1	4	4	5	4	4	5	5	4	5	5	4	4	5	3	2	3	5	5	2	3	4	5	4	5	5	5	5	5	4	4	3	5	5	5	3	3	5	5	2	3
25	2	7	1	1	1	4	3	4	2	3	4	4	2	4	4	2	5	4	4	4	2	4	1	5	4	3	5	2	3	2	2	5	3	4	5	1	4	4	4	3	3	2	3	5	2	4	5	2	3
25	2	7	1	1	1	4	2	4	5	4	2	4	4	4	5	3	5	4	4	5	4	3	5	5	5	2	3	3	4	4	3	1	4	4	5	1	5	4	4	2	2	4	3	3	5	5	4	4	5
25	1	7	1	1	1	3	2	5	2	3	2	4	5	4	3	2	4	5	4	5	3	3	5	3	4	3	3	4	3	3	4	1	5	4	1	2	4	4	3	1	3	1	5	3	4	1	3	5	4
25	1	5	1	1	1	1	5	5	5	5	2	5	4	2	5	5	5	5	4	5	2	5	3	5	4	4	4	2	5	5	2	2	5	2	5	1	5	5	2	4	4	5	3	5	5	4	4	4	2
25	1	7	1	1	1	5	3	4	2	4	4	4	3	3	5	3	5	4	3	5	4	5	5	2	3	4	3	3	2	3	3	4	4	2	4	4	5	5	2	2	4	4	4	2	4	3	4	3	3
25	1	7	1	1	1	3	2	5	4	2	5	4	2	1	5	3	5	5	2	4	3	1	4	2	4	4	1	2	2	4	4	1	2	4	1	3	2	5	1	1	4	4	5	1	2	1	2	2	1
25	2	6	1	1	1	4	2	5	2	3	2	2	4	5	4	4	2	5	5	5	5	3	4	2	5	4	2	4	4	3	4	1	5	4	3	2	3	5	5	4	2	1	5	4	2	2	3	3	2
25	1	7	1	1	1	5	3	4	1	4	5	3	3	2	5	3	3	4	1	4	5	3	3	2	4	5	3	3	2	4	5	1	4	2	5	5	2	4	1	4	5	1	4	1	4	4	3	4	4
25	1	7	1	1	1	4	4	4	2	4	3	3	5	2	5	4	5	4	2	5	4	4	4	3	4	2	4	4	2	3	3	4	3	1	5	2	4	4	3	4	3	4	4	3	5	4	4	4	4
25	2	7	1	1	1	4	2	4	3	4	2	4	2	3	4	3	4	4	4	4	4	2	2	4	3	3	2	3	4	3	3	2	4	4	4	1	3	4	2	1	4	2	4	5	4	4	3	4	3
24	2	5	1	1	1	5	3	5	1	4	5	4	5	1	5	4	5	5	1	4	5	3	5	2	5	5	4	3	3	4	5	1	3	5	4	5	4	4	1	1	5	1	5	1	2	4	5	3	5
24	2	7	1	1	1	5	3	4	2	3	4	4	3	4	4	4	4	4	4	3	3	3	5	4	4	5	4	3	4	3	4	3	3	4	3	4	4	4	3	2	4	4	4	3	3	2	5	2	3
24	2	5	1	1	1	3	5	3	1	1	1	3	3	5	4	5	3	5	1	4	3	3	1	5	2	3	3	3	5	3	5	3	4	5	1	5	2	5	5	2	3	3	2	5	2	2	5	5	3
24	2	6	1	1	1	5	3	4	3	4	2	4	4	4	4	3	5	3	3	4	4	3	5	4	4	3	4	3	3	4	3	4	3	4	4	3	4	3	4	2	4	4	3	3	3	4	4	2	3
24	1	7	1	1	1	3	2	5	3	2	2	3	4	3	4	3	4	4	3	5	3	2	5	3	3	3	3	4	3	2	4	1	4	3	3	3	3	3	3	2	2	2	5	2	3	2	3	3	3
24	2	7	1	1	1	5	2	5	1	4	5	3	5	4	2	4	4	5	4	4	5	2	4	5	2	5	2	5	5	3	3	4	1	5	5	5	5	4	5	4	5	3	5	2	3	1	2	5	1
24	2	7	1	1	1	4	2	5	3	5	2	4	4	2	4	2	4	4	2	5	3	4	3	5	4	2	4	3	5	5	3	4	5	4	4	1	5	4	2	2	3	4	4	4	4	5	4	4	3
24	2	5	1	1	1	5	2	4	4	3	3	4	4	4	5	4	4	5	2	5	3	4	3	5	4	2	4	2	3	4	2	2	4	3	5	1	4	4	3	1	4	2	3	3	3	4	5	4	3
24	1	5	1	1	1	5	2	3	4	4	4	4	2	2	5	2	4	4	5	4	2	3	2	5	4	5	3	2	4	3	3	2	3	4	3	4	3	2	3	1	4	2	4	4	3	2	3	1	3
24	2	7	1	1	1	5	2	4	2	2	2	4	4	2	4	3	3	4	4	4	4	2	2	4	3	4	4	2	4	2	4	2	3	4	2	2	4	3	4	2	3	2	3	4	4	2	3	2	4
24	2	5	1	1	1	4	1	4	3	4	4	5	1	3	4	3	3	5	4	5	3	4	2	5	5	5	5	2	4	4	5	1	4	4	4	4	4	4	4	2	5	1	3	4	4	4	5	3	2
24	1	6	1	1	1	1	4	4	4	4	1	4	4	5	5	2	5	4	2	4	3	4	4	4	3	1	4	2	5	4	1	1	5	2	5	1	4	4	3	4	1	5	3	5	4	4	3	2	5
24	2	7	1	1	1	4	3	3	2	4	2	5	2	3	5	3	4	5	4	5	5	2	3	4	5	4	5	2	4	5	4	1	3	3	5	2	5	3	1	1	4	4	3	2	5	5	5	1	2
24	2	7	1	1	1	5	2	1	3	4	4	4	3	4	5	4	2	4	3	5	5	2	3	4	5	5	4	2	3	4	5	1	4	4	3	3	5	3	3	3	4	3	3	3	5	4	3	2	3
24	2	5	1	1	1	5	2	4	3	4	5	4	3	3	5	4	4	5	3	5	4	4	5	4	5	5	4	3	4	4	5	2	3	4	5	5	5	4	2	3	4	3	4	2	5	5	3	4	4
24	2	5	1	1	1	5	2	5	2	5	3	4	2	3	5	3	5	4	2	4	4	4	2	2	4	5	5	2	2	4	2	1	2	3	5	2	5	3	2	2	4	2	4	2	4	5	2	3	5
24	1	5	1	1	1	5	3	4	1	4	5	4	3	4	4	4	3	4	2	5	4	5	4	3	5	5	5	4	2	4	4	4	4	2	5	4	4	4	2	2	4	2	4	2	4	5	4	2	4
24	2	7	1	1	1	5	2	4	1	4	4	3	4	1	5	4	5	4	1	5	4	4	4	2	3	4	5	4	1	3	3	2	4	1	4	4	3	4	1	3	4	3	5	1	3	4	4	4	4
24	2	5	1	1	1	5	2	5	2	3	5	5	3	3	5	5	4	4	4	4	5	5	4	3	2	4	4	4	2	3	5	1	5	5	5	3	4	4	3	2	5	2	5	2	4	4	4	4	2
24	1	4	1	1	1	2	3	4	1	4	2	4	2	3	3	3	4	4	2	4	3	2	2	2	2	2	4	3	2	4	3	2	4	3	4	3	4	3	4	2	2	1	4	3	4	5	3	4	4
24	2	5	1	1	1	4	3	5	2	4	3	5	4	5	5	4	4	4	4	5	5	3	3	4	4	3	5	2	4	3	4	2	4	3	4	2	5	4	4	4	2	3	5	4	4	4	4	4	4
24	1	7	1	1	1	4	2	2	4	4	3	4	1	4	5	2	5	2	3	5	3	5	2	4	4	3	4	2	2	3	2	2	2	3	5	2	4	1	4	4	4	4	1	3	5	4	4	1	5
24	2	7	1	1	1	5	2	4	1	3	3	5	2	4	5	4	5	3	3	5	4	3	2	4	3	4	4	2	3	2	3	4	3	3	5	2	5	2	4	2	4	3	2	3	4	4	4	3	5
24	2	7	1	1	1	5	2	4	2	3	5	5	2	3	5	4	3	4	4	5	4	3	3	4	3	5	2	3	3	4	5	2	3	1	5	4	4	4	2	4	5	2	4	2	3	5	5	2	4
24	2	7	1	1	1	4	4	5	4	4	2	4	4	3	4	3	5	5	4	4	4	3	1	5	4	2	4	5	3	4	4	2	4	4	5	1	5	4	2	3	3	2	4	4	4	5	5	2	5
24	1	6	1	1	1	5	2	4	4	5	3	4	4	2	4	4	5	4	1	4	4	5	4	4	4	3	5	2	2	4	3	3	3	2	2	1	4	3	2	3	2	4	4	5	4	1	4	3	5
24	2	7	1	1	1	4	4	4	1	3	4	4	2	2	5	3	5	4	3	3	3	4	4	4	4	5	5	1	1	4	2	2	5	1	5	2	5	3	2	1	3	4	4	2	4	5	5	1	3
24	2	7	1	1	1	4	4	4	2	4	4	4	2	2	5	4	5	4	2	5	5	4	4	4	5	3	5	2	2	4	4	3	4	4	5	2	5	4	3	1	4	2	4	3	4	5	5	2	4
24	2	7	1	1	1	4	1	3	4	4	4	5	3	5	5	3	5	4	5	3	4	3	2	5	4	5	4	2	5	3	5	4	4	5	5	3	5	4	5	3	5	2	3	4	2	5	3	2	5
24	2	5	1	1	1	4	3	3	2	4	4	4	2	3	4	4	4	3	3	5	4	4	5	4	5	5	4	2	3	4	4	3	3	3	5	3	5	4	3	5	4	3	4	4	4	5	1	4	5
24	2	5	1	1	1	5	4	5	2	3	5	4	5	4	4	4	5	5	2	2	4	3	3	2	2	5	4	4	3	2	4	4	3	2	2	4	4	5	3	1	5	5	4	2	2	2	3	4	1
24	2	5	1	1	1	5	2	4	3	5	3	5	2	4	4	4	3	4	5	4	4	3	4	4	4	5	3	3	4	4	4	1	3	4	5	2	5	4	3	2	4	2	4	4	4	5	4	2	4
24	1	4	1	1	1	2	1	5	4	3	1	3	1	4	4	4	2	4	4	5	5	5	2	5	5	1	3	1	4	5	2	2	5	3	1	1	5	5	2	1	2	2	3	4	4	2	1	2	1
24	1	6	1	1	1	4	2	4	1	3	3	4	4	2	4	3	5	4	1	4	2	5	5	3	3	5	5	2	1	3	2	2	4	1	5	3	5	4	2	1	4	4	5	2	4	3	4	3	5
24	2	4	1	1	1	5	3	5	2	3	4	5	4	2	4	4	3	5	3	5	4	3	5	5	3	5	4	5	4	3	4	2	4	4	3	2	5	4	4	1	5	2	5	3	1	2	4	4	2
24	2	6	1	1	1	1	4	4	4	4	2	5	2	5	5	3	5	5	2	5	4	1	3	2	2	1	5	2	2	5	2	1	5	3	5	2	5	4	2	2	1	3	4	3	5	5	2	2	5
24	1	7	1	1	1	2	2	4	2	2	2	4	3	2	4	3	4	4	2	3	3	4	3	2	2	3	4	2	2	3	3	2	4	3	2	2	4	4	2	2	2	3	4	2	3	2	3	4	1
24	1	4	1	1	1	4	2	5	1	3	3	3	4	3	5	3	5	5	1	5	4	5	4	4	4	3	3	1	1	4	4	1	4	1	4	2	3	5	2	2	4	2	4	3	5	5	3	3	4
24	2	5	1	1	1	5	2	3	3	4	4	3	2	2	4	3	5	4	3	5	4	5	1	5	4	4	4	1	3	4	4	2	2	3	5	3	4	2	3	4	4	4	4	5	4	5	3	2	5
24	2	6	1	1	1	4	1	5	4	3	2	5	4	1	5	2	5	4	3	5	2	2	3	5	2	3	2	2	5	3	5	4	4	5	1	1	5	3	5	2	3	5	4	4	2	4	3	1	4
24	1	5	1	1	1	3	4	3	4	2	2	5	3	2	2	2	5	3	2	4	1	5	2	5	1	1	5	2	4	1	2	1	2	4	2	2	4	3	2	2	2	4	2	5	2	1	5	2	2
24	2	2	1	1	1	5	4	4	2	4	4	4	5	4	5	5	4	4	4	2	4	4	5	4	5	5	2	4	3	4	4	1	4	4	4	4	5	4	4	1	5	4	4	3	4	4	3	2	2
24	1	5	1	1	1	4	3	4	2	4	2	4	5	4	5	4	4	5	4	5	5	5	1	4	4	4	4	2	2	5	5	3	2	3	5	3	4	4	2	5	3	4	4	3	5	5	4	2	4
23	2	5	1	1	1	5	3	4	3	4	4	3	3	5	5	4	4	4	3	5	4	4	4	4	4	4	3	4	4	4	4	3	3	3	4	4	4	4	3	3	4	3	4	3	4	3	4	2	3
23	2	3	1	1	1	4	2	3	4	2	3	4	4	3	2	4	5	3	4	5	3	2	1	4	3	4	4	2	4	3	4	2	3	4	3	2	5	4	2	2	3	3	2	4	4	2	4	2	3
23	2	7	1	1	1	1	3	4	1	3	5	4	4	3	3	4	5	4	3	2	3	4	4	4	3	4	4	4	2	3	4	4	4	2	2	3	4	4	3	1	5	4	5	2	1	2	4	3	1
23	2	3	1	1	1	4	4	5	3	4	5	5	2	4	4	4	3	5	3	4	4	4	3	4	4	5	4	3	2	4	4	1	4	5	3	2	3	4	3	5	4	1	4	4	3	4	1	3	4
23	2	7	1	1	1	5	3	5	3	5	5	5	4	5	5	4	5	5	2	5	5	5	4	4	5	5	5	2	4	4	2	2	2	4	5	2	5	5	5	1	5	5	5	2	5	5	5	4	4
23	2	5	1	1	1	2	2	5	3	3	2	5	4	3	4	3	5	5	4	5	2	4	3	5	3	2	4	3	3	3	2	2	4	4	4	2	5	4	3	1	3	2	3	4	4	5	5	3	3
23	2	7	1	1	1	5	4	5	4	5	3	5	5	3	5	2	5	5	2	5	4	4	4	4	5	4	5	5	4	4	3	4	2	3	5	2	5	4	2	2	3	4	4	4	5	5	5	3	5
23	2	6	1	1	1	5	4	5	4	4	4	3	3	2	3	4	5	5	4	5	4	4	5	5	5	3	5	2	3	1	3	2	5	4	3	2	5	5	2	1	4	1	5	3	3	1	5	3	3
23	2	5	1	1	1	5	4	5	1	4	3	4	4	1	5	4	5	5	1	4	4	5	4	1	4	4	4	4	2	4	4	2	5	1	4	4	4	4	1	1	4	4	5	3	5	5	1	5	5
23	2	6	1	1	1	5	5	4	1	4	4	4	5	2	4	3	5	5	2	4	4	5	4	2	4	4	5	4	2	4	4	2	4	4	4	3	4	4	2	2	4	4	5	3	3	4	5	4	4
23	2	7	1	1	1	2	4	5	4	2	1	4	5	4	4	4	5	5	3	5	4	3	4	4	4	2	3	5	2	2	4	1	4	4	2	2	4	5	2	2	2	1	5	2	4	2	4	4	2
23	2	5	1	1	1	5	2	4	4	3	3	3	4	4	4	2	3	4	5	4	2	3	5	4	4	5	2	4	5	4	3	1	4	4	3	3	2	4	3	1	2	1	5	4	3	2	3	4	4
23	2	7	1	1	1	4	2	4	1	4	4	5	4	2	4	5	4	5	2	5	4	5	5	2	4	3	4	5	1	3	5	1	5	3	5	3	5	5	1	2	4	3	5	1	5	5	5	5	5
23	1	5	1	1	1	4	4	4	4	2	4	4	3	4	4	2	5	5	2	4	4	1	5	2	4	4	4	2	2	3	2	2	4	4	4	2	4	3	2	2	4	4	3	3	4	4	4	2	2
23	1	4	1	1	1	4	3	4	2	3	2	3	5	4	5	4	3	4	4	5	3	4	4	4	3	2	4	2	2	4	3	2	4	4	3	2	4	3	4	3	3	2	4	3	4	4	4	2	3
23	2	7	1	1	1	5	2	5	3	3	5	5	4	5	5	4	4	5	3	5	4	3	2	5	5	5	4	2	4	4	4	4	5	4	5	4	5	5	4	2	5	4	4	4	4	5	3	5	3
23	1	5	1	1	1	4	4	3	4	3	2	4	2	2	5	2	5	2	2	2	2	4	2	3	5	4	5	1	2	4	2	2	2	2	4	2	5	2	2	1	2	5	2	2	2	2	4	1	3
23	1	7	1	1	1	5	3	2	3	4	4	4	1	2	5	3	5	2	2	4	4	4	1	4	4	5	4	2	2	4	3	4	4	2	4	4	4	3	3	3	4	5	2	2	4	3	3	1	3
23	1	7	1	1	1	5	3	4	1	3	5	5	3	4	1	2	5	4	1	2	1	4	2	1	4	5	5	4	1	5	5	4	3	1	2	5	4	5	1	4	5	4	3	2	3	2	3	4	3
23	2	7	1	1	1	5	2	4	2	3	5	4	4	5	4	3	5	5	4	4	4	4	4	4	2	5	4	2	2	2	4	4	2	3	4	4	5	4	4	3	5	4	4	2	3	2	5	4	4
23	1	5	1	1	1	5	2	3	4	3	4	4	2	2	5	3	4	3	2	5	4	4	1	4	4	4	3	2	2	3	5	3	3	3	5	3	4	2	3	4	4	4	3	2	5	5	4	3	5
23	2	7	1	1	1	3	4	2	2	2	2	4	2	2	5	3	5	4	2	4	3	4	2	2	4	2	3	2	1	2	2	4	4	1	4	2	5	4	2	1	3	5	3	2	4	4	2	4	3
23	1	5	1	1	1	4	3	3	4	4	2	3	2	3	4	3	4	4	2	4	4	4	2	4	4	3	3	2	2	3	3	4	3	2	4	2	4	4	2	3	3	4	3	4	4	4	4	2	3
23	2	5	1	1	1	4	4	4	2	5	3	5	4	3	5	4	5	5	2	4	3	4	1	4	5	3	4	2	3	5	4	2	4	2	4	2	5	3	3	4	4	3	4	3	5	5	2	3	5
23	2	5	1	1	1	4	4	3	4	2	5	4	2	5	4	3	5	4	4	4	4	4	5	4	4	5	3	4	3	3	4	2	3	4	5	4	4	4	4	4	4	5	4	1	4	5	4	3	3
23	1	7	1	1	1	4	2	5	2	4	4	3	4	3	5	3	5	5	2	5	5	4	4	4	4	4	4	3	2	4	4	3	5	2	5	2	4	4	2	3	3	4	5	2	5	5	5	3	5
23	2	7	1	1	1	4	2	4	2	4	2	2	4	4	4	3	3	4	4	3	2	2	3	2	3	3	2	3	3	3	3	3	2	4	4	2	2	2	4	2	4	2	3	3	3	4	3	2	3
23	2	7	1	1	1	4	3	5	1	4	3	4	4	2	4	4	5	5	2	2	4	4	5	2	4	3	3	4	2	4	3	4	4	2	5	2	4	4	3	2	4	4	4	2	4	5	2	4	4
23	1	5	1	1	1	4	2	5	2	4	4	4	5	2	5	4	5	4	2	5	5	3	3	4	4	4	3	4	1	4	3	2	4	3	4	3	4	3	1	3	3	2	4	1	4	3	4	3	4
23	1	6	1	1	1	5	2	4	1	4	4	4	4	1	5	5	4	4	1	4	4	3	2	2	4	5	4	4	2	4	4	2	4	3	1	4	4	4	1	3	4	2	4	1	4	2	4	4	2
23	1	5	1	1	1	4	3	3	1	3	4	5	1	2	3	3	5	3	2	4	4	3	1	4	3	3	4	1	2	4	3	2	4	1	2	2	5	3	2	2	4	2	3	2	3	2	5	2	4
23	2	6	1	1	1	5	2	5	1	3	5	3	5	2	5	4	5	5	3	2	4	3	4	2	3	4	4	5	3	3	4	4	4	1	4	4	4	4	2	1	4	3	5	1	3	4	4	5	3
23	2	7	1	1	1	5	3	4	2	4	4	4	4	2	4	4	5	4	2	5	4	5	5	2	5	5	5	4	1	4	4	4	3	2	5	4	5	5	2	2	4	4	4	1	3	5	4	3	3
23	2	5	1	1	1	2	4	4	4	4	2	4	5	5	2	4	4	5	5	4	2	5	4	5	4	3	4	2	5	4	4	1	4	5	5	1	5	4	5	1	2	1	4	5	4	5	5	1	4
23	2	4	1	1	1	4	2	3	4	2	2	3	2	4	5	2	2	2	5	3	2	3	3	5	1	5	3	1	5	1	3	1	1	5	2	1	4	2	4	3	2	1	2	3	2	2	4	1	2
23	2	4	1	1	1	4	3	4	2	4	4	4	4	3	4	4	5	5	2	4	4	4	4	4	3	4	3	4	2	4	2	3	4	3	4	2	4	4	3	1	4	4	4	4	3	4	5	4	3
23	1	7	1	1	1	1	4	4	1	4	3	4	2	2	5	3	5	4	2	4	3	3	2	3	4	2	4	2	2	3	3	3	3	2	3	2	4	3	2	4	3	3	4	2	2	2	4	4	1
23	1	4	1	1	1	5	3	5	2	4	4	5	4	2	5	4	5	4	2	5	5	4	3	3	5	4	4	2	4	5	5	4	4	3	4	3	5	4	3	3	4	4	4	4	4	5	5	2	5
23	1	5	1	1	1	4	5	4	3	4	4	5	3	1	4	3	5	4	2	3	4	5	3	4	4	3	4	2	3	4	3	3	3	2	4	2	5	4	2	3	4	5	3	2	4	4	4	2	1
22	2	7	1	1	1	5	3	5	4	4	5	4	5	4	4	3	4	5	4	5	4	4	5	5	4	5	5	5	3	4	5	4	4	4	5	3	5	4	1	2	4	2	4	2	4	5	4	2	4
22	1	5	1	1	1	5	3	3	1	2	5	4	2	1	3	4	5	4	1	3	4	5	2	3	2	3	4	2	2	3	4	4	3	4	2	2	4	5	2	2	3	2	2	2	1	3	4	1	3
22	2	4	1	1	1	5	4	5	1	4	4	4	5	2	4	4	4	4	2	5	4	4	5	2	5	5	5	5	2	4	4	4	4	3	4	5	5	4	2	2	5	4	5	1	4	4	5	5	4
22	2	5	1	1	1	5	3	2	3	3	4	5	2	5	3	2	5	3	2	3	4	2	3	4	5	5	5	1	5	2	2	3	1	3	4	2	5	2	5	1	4	3	2	4	2	4	5	1	5
22	2	7	1	1	1	5	4	4	2	5	4	5	2	2	4	4	4	4	2	4	3	4	2	4	4	4	3	2	3	4	3	2	2	3	4	2	4	4	3	2	4	3	5	3	4	4	4	2	3
22	2	5	1	1	1	5	4	5	2	4	5	5	4	2	3	3	4	5	2	4	5	4	4	4	4	5	4	3	2	4	4	3	4	3	3	2	5	5	1	1	5	3	5	2	3	3	5	2	3
22	1	5	1	1	1	4	4	4	2	2	3	4	3	2	3	3	4	4	2	4	4	3	3	3	2	3	4	3	2	3	3	2	4	4	3	2	4	4	2	3	3	2	4	4	4	2	4	3	3
22	2	4	1	1	1	4	3	5	3	4	5	5	3	4	4	3	4	4	3	5	4	4	2	4	3	4	3	4	4	3	4	3	4	1	3	4	5	4	3	2	4	3	4	1	2	4	5	3	2
22	2	7	1	1	1	5	2	5	2	3	5	4	5	4	5	5	4	5	4	4	5	4	5	3	3	5	5	4	4	4	4	4	5	2	3	5	2	4	2	1	5	2	3	2	1	2	2	5	3
22	1	5	1	1	1	4	2	5	1	4	4	5	2	2	5	3	2	4	2	4	3	1	4	3	4	3	2	1	4	5	4	1	3	3	2	3	5	4	2	1	3	3	2	2	5	2	5	4	2
22	2	7	1	1	1	5	4	4	1	4	4	5	3	2	5	5	5	4	2	5	4	5	3	3	4	5	5	1	3	3	2	4	1	3	4	4	5	2	3	1	4	5	3	2	5	5	5	1	4
22	2	4	1	1	1	5	3	5	3	2	5	4	3	5	5	5	5	5	4	5	5	5	4	5	5	5	5	2	3	3	3	4	4	3	4	4	4	4	4	3	5	3	4	4	4	3	3	2	3
22	1	7	1	1	1	4	2	3	2	4	5	4	1	4	4	3	3	4	2	5	4	4	2	4	4	5	4	2	3	4	3	2	2	2	3	4	3	2	4	4	5	3	2	3	4	2	4	1	4
22	2	5	1	1	1	4	1	4	4	3	2	3	4	5	4	1	2	4	5	5	4	2	4	5	4	2	2	1	5	2	1	1	1	4	3	1	4	2	5	3	2	2	1	4	3	4	2	2	4
22	2	5	1	1	1	4	1	5	4	3	2	5	4	4	3	2	5	5	4	5	2	3	5	5	2	3	4	2	4	2	1	2	5	2	4	1	4	4	4	1	1	2	4	5	4	5	5	4	4
22	2	5	1	1	1	5	3	4	2	4	4	5	4	3	5	5	5	5	2	4	4	4	4	3	5	5	4	4	3	4	4	3	3	3	5	4	5	4	3	3	4	4	4	2	5	4	5	3	2
22	2	7	1	1	1	4	2	5	1	5	4	4	5	2	4	4	4	5	2	4	5	2	5	3	5	4	5	4	2	5	5	2	5	4	5	4	5	5	4	2	4	4	4	2	5	5	4	4	4
22	2	5	1	1	1	2	4	4	2	3	2	2	4	4	1	2	5	2	5	4	4	1	1	4	4	4	1	1	5	4	3	2	2	3	1	2	5	3	3	4	4	1	3	4	4	2	5	1	5
22	2	5	1	1	1	4	2	5	2	3	4	4	5	5	5	4	5	5	2	4	5	5	3	5	4	5	5	3	5	2	4	3	3	4	4	3	5	5	5	3	4	4	4	4	3	4	5	2	4
22	1	5	1	1	1	5	1	4	2	5	4	4	2	3	5	4	4	3	1	5	5	4	2	3	2	5	4	2	2	3	3	2	2	4	5	2	3	2	4	5	5	1	1	2	5	3	3	2	4
22	1	5	1	1	1	4	4	4	3	5	3	4	3	4	5	4	4	4	2	5	5	4	3	3	5	3	4	3	4	5	3	2	5	3	5	3	4	4	4	2	4	3	4	4	5	5	4	3	5
22	1	7	1	1	1	3	4	4	2	3	2	4	2	4	4	2	5	3	2	5	3	4	4	4	3	3	4	4	2	3	3	2	2	2	4	2	4	3	4	4	2	5	3	3	4	3	5	4	4
22	2	5	1	1	1	5	3	5	1	4	5	4	4	3	5	5	5	5	2	5	4	3	5	2	5	5	4	4	2	4	4	2	4	3	5	4	4	4	3	3	4	3	4	1	4	5	3	4	5
22	1	5	1	1	1	4	2	2	1	4	4	3	1	2	5	3	4	2	2	3	4	4	1	1	5	5	5	1	1	5	5	2	3	1	5	4	2	5	2	3	5	1	4	2	4	5	5	2	5
22	1	7	1	1	1	4	3	4	2	5	4	5	5	1	5	5	5	5	2	5	4	2	4	2	5	5	3	5	2	5	5	2	4	1	4	4	3	4	1	4	4	2	5	2	5	4	2	3	3
22	1	5	1	1	1	4	4	4	1	4	4	4	4	2	5	5	5	4	2	5	5	4	2	4	3	4	4	2	3	4	3	4	4	4	3	4	4	4	2	2	4	4	4	2	4	3	3	2	3
22	2	5	1	1	1	3	3	4	4	4	1	4	2	4	3	1	5	4	4	5	2	4	1	5	2	4	5	1	4	2	1	2	1	2	4	1	2	3	4	1	1	2	1	4	3	4	5	2	3
22	2	7	1	1	1	3	3	2	4	3	2	4	2	4	5	3	5	3	3	4	3	3	1	5	2	2	4	1	3	4	3	2	3	4	5	1	3	2	4	5	2	1	4	4	4	2	5	2	2
22	1	7	1	1	1	5	3	2	3	4	2	3	2	2	5	3	5	2	4	5	4	4	3	3	4	4	4	2	2	3	2	1	3	4	5	2	3	2	2	4	3	3	4	2	5	5	4	1	5
22	2	5	1	1	1	4	3	4	5	2	4	5	3	5	4	1	5	2	2	5	4	3	2	5	4	3	4	1	4	2	2	2	2	4	4	1	4	3	4	3	2	2	2	4	5	3	5	1	4
22	2	5	1	1	1	4	2	4	4	1	3	4	2	4	3	2	5	4	2	5	3	2	3	4	1	4	3	4	2	1	5	1	4	4	4	5	5	5	2	1	3	4	4	1	4	5	2	4	3
22	2	5	1	1	1	5	1	2	2	2	5	4	2	5	4	4	3	3	4	4	5	4	2	4	2	5	4	2	4	2	4	2	2	4	1	2	3	3	4	2	5	3	4	4	4	1	5	3	3
22	2	5	1	1	1	5	3	4	4	4	3	5	3	4	5	5	5	4	3	5	5	1	2	5	5	5	3	2	3	4	4	4	3	3	5	2	5	4	3	3	4	3	4	4	4	5	4	2	4
22	1	5	1	1	1	4	2	5	1	3	3	2	5	1	5	3	5	5	2	4	4	3	2	2	4	1	3	2	2	4	5	1	5	4	3	4	2	5	1	2	3	1	5	2	4	2	3	4	5
22	2	7	1	1	1	5	2	4	3	3	4	4	4	4	4	3	3	4	4	4	3	3	4	5	4	4	2	4	4	3	4	2	4	4	4	3	4	4	4	2	4	4	4	3	4	4	4	3	5
22	2	5	1	1	1	4	3	3	4	2	5	4	2	5	4	2	5	4	4	4	4	5	2	5	2	4	4	2	3	3	4	2	4	4	4	3	2	4	3	2	5	1	4	4	4	4	2	1	2
22	2	5	1	1	1	4	3	5	4	4	3	4	4	4	4	2	4	5	3	4	4	3	4	3	4	3	4	4	2	3	2	3	4	4	4	3	5	4	4	3	3	4	3	4	3	4	2	4	2
22	1	5	1	1	1	4	3	2	2	4	3	5	2	2	5	4	4	3	2	4	4	3	2	4	3	3	5	2	2	4	3	3	3	2	4	2	5	3	3	3	4	2	4	3	4	3	4	3	3
22	2	5	1	1	1	3	5	4	3	3	3	3	4	3	4	3	5	4	1	4	3	3	4	2	2	2	5	5	3	3	4	2	3	3	1	2	4	3	3	3	3	3	4	3	1	2	3	3	2
22	2	3	1	1	1	3	3	4	4	4	3	4	3	2	4	3	3	4	3	4	4	3	2	4	5	2	3	2	3	4	3	3	4	4	3	2	4	4	3	2	3	3	3	4	3	3	4	3	3
22	1	7	1	1	1	3	4	4	2	3	4	4	5	4	4	4	5	4	4	4	3	3	5	2	4	3	4	4	2	3	3	3	4	3	4	4	4	4	3	2	3	3	2	2	3	3	4	2	2
22	1	4	1	1	1	4	3	2	2	2	4	4	5	1	5	4	5	5	1	5	4	5	1	4	3	5	5	1	1	3	3	2	3	2	5	3	5	3	1	3	4	3	2	2	5	5	5	4	5
22	1	5	1	1	1	4	2	4	1	3	3	4	4	3	4	3	5	4	3	4	4	2	2	3	3	2	3	2	3	3	3	4	4	3	2	2	3	4	2	2	4	2	4	3	2	2	3	2	4
22	1	3	1	1	1	4	3	4	1	2	4	4	2	2	3	4	4	3	3	5	3	4	3	1	4	3	5	2	2	3	3	2	3	2	5	3	5	3	2	2	4	4	3	4	5	2	5	2	5
22	1	7	1	1	1	5	3	5	2	5	4	4	4	1	5	4	4	5	1	5	5	3	5	1	5	3	5	2	1	5	4	1	4	1	3	2	5	5	1	3	5	5	5	2	5	4	3	4	3
21	2	3	1	1	1	5	5	5	1	3	5	4	2	5	3	3	4	4	3	3	5	1	3	5	3	5	4	2	2	3	3	5	4	5	3	2	4	4	4	3	3	4	4	4	3	3	4	2	4
21	2	5	1	1	1	4	3	4	3	3	5	4	2	4	3	2	5	5	3	2	4	2	2	3	5	4	2	2	4	4	3	1	4	4	5	3	4	4	3	2	2	2	4	2	4	4	5	4	2
21	1	6	1	1	1	3	4	4	2	4	4	3	5	4	5	3	5	4	2	4	3	2	5	3	3	4	4	3	4	4	5	2	4	4	4	3	3	4	4	2	3	3	3	2	4	4	2	4	2
21	2	4	1	1	1	5	2	3	2	4	5	5	4	2	5	5	4	5	3	4	4	4	3	4	5	5	4	4	3	5	4	3	4	3	5	5	5	4	2	3	5	4	4	1	4	5	5	5	4
21	2	5	1	1	1	4	4	4	2	4	4	4	3	2	4	3	4	4	2	4	4	4	2	4	2	4	4	4	2	4	4	4	3	3	4	4	4	4	2	2	4	3	4	4	3	3	4	3	2
21	2	5	1	1	1	2	4	5	4	4	2	4	5	2	4	4	5	4	2	5	4	2	5	5	5	2	4	5	2	4	5	2	4	3	4	2	4	5	2	2	2	2	5	2	4	5	4	4	4
21	2	5	1	1	1	4	5	4	3	3	3	4	4	4	3	2	5	3	3	2	2	3	3	4	3	3	4	3	4	3	2	2	3	5	3	4	5	3	4	2	3	2	3	3	2	3	4	2	4
21	1	3	1	1	1	1	2	3	1	2	5	5	3	4	4	3	4	4	2	5	5	1	5	3	2	4	4	4	5	2	4	1	3	5	2	4	5	4	3	1	4	1	5	3	4	3	5	2	3
21	2	3	1	1	1	4	4	4	4	2	3	5	4	4	3	3	5	4	3	4	3	5	5	5	3	2	4	5	4	2	2	5	3	2	1	2	4	4	4	3	3	5	2	4	2	5	3	4	3
21	2	5	1	1	1	4	3	4	4	3	2	5	4	5	4	2	3	4	4	5	4	3	3	5	5	3	4	2	5	3	4	2	4	5	2	1	5	4	5	2	2	3	4	5	4	2	4	3	4
21	1	5	1	1	1	5	4	3	1	5	5	4	2	4	5	5	5	4	3	3	3	4	5	1	4	5	4	2	2	5	5	2	2	1	3	5	4	3	2	2	5	2	3	1	5	4	2	1	5
21	2	5	1	1	1	3	2	5	5	5	2	5	5	2	3	3	5	5	1	5	3	4	4	1	5	4	4	5	1	5	5	1	5	1	5	5	5	2	3	1	2	2	5	1	3	5	3	5	3
21	1	5	1	1	1	4	5	3	2	2	4	5	2	2	5	3	5	3	1	5	4	4	3	3	4	4	4	2	1	3	3	2	4	2	4	2	5	3	1	3	4	3	2	2	4	3	5	2	4
21	2	5	1	1	1	5	2	5	2	5	4	5	4	3	5	5	4	4	4	5	5	5	5	4	5	5	5	4	4	4	4	4	4	4	5	4	4	5	1	3	5	4	4	2	4	5	2	4	4
21	2	5	1	1	1	4	1	5	4	2	3	5	4	4	4	4	5	4	4	2	5	2	5	3	2	4	3	4	3	3	4	2	4	4	3	2	5	3	3	2	4	2	5	5	2	2	5	2	1
21	2	5	1	1	1	5	4	4	3	2	4	4	4	4	5	2	5	4	2	5	4	2	4	4	2	5	4	2	2	2	4	4	4	2	4	4	4	4	4	4	4	3	4	2	1	2	4	2	1
21	1	5	1	1	1	4	1	3	2	2	4	4	4	4	5	4	4	4	4	5	4	1	2	5	4	3	3	2	4	2	3	1	2	5	2	3	4	2	4	4	4	1	4	4	4	1	4	1	2
21	2	6	1	1	1	5	4	4	3	4	4	5	2	3	5	5	5	4	2	5	5	4	2	2	5	5	4	2	3	5	5	2	4	4	4	4	5	4	3	2	5	2	4	2	5	5	5	3	4
21	2	5	1	1	1	4	3	4	2	5	3	3	2	4	4	3	5	4	4	5	4	3	4	4	4	5	3	5	2	4	3	4	5	4	5	3	4	4	4	3	4	3	4	2	5	5	4	2	5
21	2	5	1	1	1	3	4	4	3	3	2	5	4	4	4	4	5	5	4	4	2	2	4	5	2	3	4	2	3	3	2	4	4	3	5	3	4	4	3	2	3	4	3	4	4	4	5	4	5
21	2	5	1	1	1	5	2	5	2	4	3	5	5	2	5	4	5	5	1	4	4	3	5	4	5	5	4	4	2	5	4	2	4	3	4	2	5	4	2	2	5	4	4	3	4	4	5	3	4
21	1	5	1	1	1	5	3	4	1	4	5	4	2	2	4	3	5	5	2	3	4	5	2	2	4	4	4	2	2	4	4	3	4	2	2	4	4	4	2	2	5	4	4	2	3	2	3	3	1
21	1	5	1	1	1	3	4	4	3	4	2	2	1	3	4	2	2	2	3	4	3	3	2	4	2	4	3	1	2	3	4	1	2	3	2	2	2	4	2	2	4	2	4	5	4	4	3	2	2
21	1	5	1	1	1	4	2	4	3	4	4	3	4	4	5	3	5	4	3	5	3	2	4	5	4	3	2	2	4	4	3	1	4	4	4	3	3	4	2	1	4	1	5	3	5	5	3	2	4
21	1	4	1	1	1	4	3	4	2	3	4	4	3	2	4	4	5	4	2	3	3	4	1	3	4	5	3	1	2	3	4	2	4	4	4	4	4	3	2	3	4	4	3	3	2	3	3	2	4
20	2	5	1	1	1	4	2	5	2	4	5	5	2	4	5	4	3	5	4	5	5	2	2	4	4	5	2	3	2	4	5	1	4	3	3	2	5	5	2	1	4	2	5	2	3	2	4	5	2
20	2	5	1	1	1	2	3	1	5	1	3	1	1	5	4	2	5	2	5	5	2	4	1	5	5	2	4	1	5	3	4	1	1	5	3	4	3	1	5	2	4	1	2	5	4	1	1	1	4
20	2	5	1	1	1	3	4	4	2	3	2	4	4	3	4	3	5	4	3	4	3	4	2	2	3	3	4	3	3	3	4	2	3	2	5	2	4	3	3	2	3	4	4	2	4	4	5	3	5
20	2	4	1	1	1	5	2	3	2	3	3	5	3	4	4	4	4	3	4	5	5	4	2	5	4	4	4	5	5	3	4	1	4	5	5	1	3	3	5	1	3	2	3	5	5	4	3	1	4
20	1	5	1	1	1	3	2	4	5	5	2	3	2	4	5	4	5	4	4	5	4	4	1	5	4	3	3	1	4	4	4	1	3	3	4	2	4	3	4	4	1	4	2	4	4	4	4	2	2
20	2	5	1	1	1	4	1	5	3	3	4	4	5	4	4	4	3	5	4	3	3	2	5	4	2	4	2	5	3	2	5	1	5	4	4	4	4	5	4	1	4	2	5	4	2	2	3	4	2
20	2	4	1	1	1	5	3	2	1	4	2	5	4	3	5	4	5	4	4	4	4	3	4	3	4	3	5	3	2	3	2	3	4	2	5	1	5	5	2	1	3	4	5	1	5	4	5	3	4
20	1	5	1	1	1	5	4	3	1	3	5	2	2	4	4	5	5	2	1	4	4	4	4	2	2	5	2	1	2	3	2	5	3	2	5	5	5	4	2	3	5	4	4	2	2	2	3	3	3
20	1	5	1	1	1	4	2	5	4	2	2	4	4	2	4	3	2	5	4	2	4	1	4	3	1	2	2	2	3	1	5	1	3	3	2	2	4	4	2	1	3	1	5	1	4	1	5	2	4
20	2	4	1	1	1	4	2	3	4	4	2	4	3	2	4	2	4	3	3	4	4	4	2	3	4	3	3	2	3	4	4	2	3	4	5	1	4	3	2	2	2	2	3	4	1	4	4	4	4
20	2	5	1	1	1	4	4	4	2	3	4	4	5	2	4	4	5	4	3	5	5	4	5	2	3	5	4	2	2	4	3	2	3	4	4	3	5	4	2	3	5	4	4	3	4	2	3	3	3
20	2	5	1	1	1	5	3	4	2	2	4	4	4	2	3	2	5	4	2	3	2	1	5	5	3	3	5	2	5	2	3	2	4	4	5	3	5	3	3	2	4	4	3	4	2	2	5	2	3
20	2	5	1	1	1	1	4	3	2	3	4	4	3	2	3	4	5	4	2	3	3	3	2	2	2	5	4	4	2	2	2	3	3	2	4	4	4	3	2	4	4	4	4	3	3	4	4	3	2
20	1	4	1	1	1	4	1	4	3	5	3	4	3	3	5	5	2	5	4	5	4	3	4	4	5	4	4	4	4	5	5	1	4	4	4	4	3	4	2	4	4	2	4	2	5	5	4	3	5
20	2	5	1	1	1	5	3	4	2	3	4	4	3	4	5	4	5	4	4	5	3	4	2	4	4	4	4	3	4	4	3	4	3	4	2	3	4	4	4	3	4	4	4	3	2	2	5	3	4
20	2	5	1	1	1	3	2	5	1	3	4	3	2	5	4	2	5	5	4	4	3	2	3	5	5	3	5	1	4	3	4	3	4	3	3	2	3	5	4	2	3	3	4	4	2	4	4	4	4
20	1	5	1	1	1	4	1	3	4	2	4	2	4	4	2	3	4	3	4	3	2	2	2	4	3	4	2	4	4	3	4	2	3	4	3	2	2	2	3	2	4	2	4	4	3	2	3	2	3
20	1	5	1	1	1	4	2	5	3	2	1	3	5	5	4	3	3	5	5	5	2	3	4	5	3	2	4	3	4	3	2	3	4	1	4	1	3	2	4	3	2	3	4	5	5	4	5	4	3
20	1	5	1	1	1	5	3	2	1	3	4	3	1	2	5	4	5	2	1	5	3	4	1	4	3	3	4	2	2	2	2	1	1	2	5	1	4	2	1	2	4	4	2	1	4	5	4	1	4
20	1	5	1	1	1	4	5	3	2	4	5	4	4	2	5	3	5	4	1	5	4	5	2	4	4	4	5	3	1	4	3	2	2	2	5	4	5	2	2	4	4	4	1	2	4	5	5	3	5
20	1	5	1	1	1	5	2	5	2	4	5	5	4	3	4	4	5	5	1	5	3	4	4	3	4	5	5	1	3	4	5	3	2	1	5	4	5	4	1	4	5	4	3	1	5	5	5	3	5
20	1	5	1	1	1	5	2	4	2	4	3	2	2	4	5	5	4	3	4	5	5	4	4	3	4	5	4	4	3	3	5	2	2	4	4	2	4	2	3	5	5	1	3	4	5	3	3	2	2
20	2	5	1	1	1	1	5	5	5	3	1	4	5	5	3	1	5	5	3	5	1	4	4	5	5	2	3	4	5	4	1	2	4	5	5	1	5	5	5	2	1	4	3	5	4	5	4	4	3
20	2	5	1	1	1	5	2	4	3	4	3	4	2	3	5	3	4	4	3	5	4	3	2	5	2	4	4	2	4	3	4	2	4	4	3	2	3	4	2	4	4	2	3	4	4	3	4	3	2
20	1	5	1	1	1	4	2	5	1	4	4	5	5	3	4	4	4	5	2	5	4	3	4	3	4	5	4	4	3	4	4	1	4	3	2	4	4	4	3	4	4	1	4	3	5	2	3	4	4
20	2	5	1	1	1	5	2	3	2	4	5	3	2	4	5	5	5	3	3	5	5	5	4	5	4	5	3	5	4	4	5	3	4	4	4	4	3	5	4	2	5	3	4	4	5	2	2	3	3
20	1	5	1	1	1	1	2	5	2	3	2	3	3	4	3	3	4	4	3	4	2	3	3	2	3	2	2	4	2	4	4	2	4	4	3	2	2	4	3	2	2	2	3	2	3	2	2	3	3
20	2	4	1	1	1	5	4	4	5	2	3	4	3	5	4	3	5	4	4	4	3	4	2	4	3	4	3	2	4	2	2	4	2	4	4	3	4	3	4	2	4	5	2	4	3	3	4	1	2
19	1	5	1	1	1	4	3	5	3	4	3	4	3	2	4	4	5	5	3	4	4	3	5	2	4	4	2	3	3	5	4	1	2	4	1	2	4	4	2	2	3	4	4	2	3	5	3	2	2
19	1	5	1	1	1	5	4	3	1	4	5	4	1	4	5	5	5	3	2	4	5	5	2	4	5	5	5	2	2	3	2	4	3	2	4	4	5	3	3	3	5	5	4	3	4	3	4	2	4
19	2	3	1	1	1	3	4	4	5	4	1	4	3	5	4	3	4	3	3	4	2	2	2	3	5	2	2	3	4	3	3	1	4	4	5	2	4	2	4	2	2	3	4	4	4	5	4	3	4
19	1	4	1	1	1	5	4	4	2	5	3	4	4	2	4	3	5	4	1	4	2	3	5	1	4	4	5	4	2	4	4	5	2	2	5	4	4	4	2	2	4	4	2	1	4	5	5	4	2
19	2	3	1	1	1	3	2	4	4	2	3	4	2	4	5	3	2	4	5	5	4	3	1	5	2	4	4	1	4	1	4	1	4	5	4	1	4	3	4	1	1	2	3	4	2	2	2	2	2
19	1	3	1	1	1	4	4	5	5	4	3	3	1	5	2	1	1	4	5	5	5	2	1	5	2	3	4	1	4	4	3	1	3	5	3	1	3	4	4	3	3	1	5	5	5	3	5	3	2
19	2	5	1	1	1	5	4	2	5	3	4	4	2	1	4	2	4	3	4	5	5	5	1	4	4	5	2	2	5	4	2	1	3	4	2	5	3	2	3	1	5	4	3	3	4	4	5	3	3
19	2	5	1	1	1	4	4	4	3	4	3	4	4	4	4	3	4	4	2	4	4	4	4	3	4	3	4	2	3	3	3	3	4	3	5	2	5	3	3	2	2	4	4	3	3	3	4	3	5
19	2	5	1	1	1	5	2	4	3	4	4	4	4	2	5	3	4	4	3	4	4	4	3	4	3	4	4	3	2	4	3	2	4	3	4	3	4	4	2	2	4	2	4	4	4	4	5	4	2
19	2	5	1	1	1	5	4	5	1	5	5	4	5	3	5	5	4	5	2	5	5	3	2	2	4	5	4	4	3	4	4	3	4	1	4	5	4	5	2	2	5	4	5	1	4	4	5	5	4
19	2	3	1	1	1	1	3	4	2	2	4	4	4	2	5	4	4	5	2	4	3	2	4	2	3	5	4	2	4	2	5	2	4	4	5	4	4	4	3	3	4	3	4	2	3	4	4	3	4
19	2	2	1	1	1	5	3	2	1	1	5	4	2	4	5	3	5	4	4	5	3	5	4	5	5	4	4	1	5	2	2	5	3	3	2	4	4	2	3	2	5	2	2	4	1	4	1	2	5
19	2	3	1	1	1	5	2	4	2	2	4	5	3	4	4	3	5	4	2	5	4	5	4	5	4	4	5	4	5	2	4	2	5	4	4	4	5	4	2	1	5	2	4	5	2	3	4	3	4
19	1	5	1	1	1	3	4	4	3	3	2	4	3	4	4	3	5	4	3	5	3	3	3	4	4	1	2	2	2	4	4	2	4	4	3	1	4	3	2	1	2	2	5	3	4	3	4	3	1
19	2	3	1	1	1	1	4	1	3	1	5	1	4	2	5	1	4	2	1	1	1	1	2	2	1	4	1	2	5	1	1	5	2	2	1	4	1	4	5	5	5	3	1	1	5	5	5	2	5
19	1	5	1	1	1	5	4	4	1	4	5	5	4	4	4	4	5	4	2	4	5	3	4	2	4	5	4	3	4	3	5	4	3	2	3	4	3	4	2	3	4	4	3	2	3	4	4	3	2
19	1	5	1	1	1	5	3	4	1	4	5	4	2	1	5	5	4	4	3	4	5	5	2	3	4	5	5	4	3	4	4	4	2	2	5	4	4	3	2	4	5	4	4	2	4	5	4	2	5
19	1	5	1	1	1	5	3	2	2	4	4	5	2	2	5	4	5	3	1	5	4	5	2	2	3	4	4	3	2	4	3	2	1	2	5	4	4	3	2	3	4	5	2	2	5	4	4	2	4
19	2	5	1	1	1	4	3	4	3	2	4	4	3	3	4	4	4	3	4	4	4	3	4	4	3	4	4	4	4	3	4	5	3	3	2	4	4	4	3	4	4	3	4	3	4	2	4	4	3
19	2	3	1	1	1	3	3	4	3	4	2	3	3	4	4	3	3	4	3	4	3	3	3	3	4	2	3	3	3	3	3	3	3	3	4	2	3	4	3	3	2	4	3	3	3	5	3	4	5
19	2	5	1	1	1	4	4	4	1	3	3	3	3	2	4	3	5	5	2	5	4	4	2	3	3	3	4	4	2	3	2	3	4	1	3	2	4	4	3	2	2	5	4	3	4	3	4	4	2
19	2	5	1	1	1	5	4	5	2	4	4	4	2	5	5	4	5	5	4	4	5	3	2	3	5	3	5	3	4	4	2	3	4	5	5	2	5	5	5	2	3	4	4	3	5	5	5	3	5
19	1	3	1	1	1	4	2	5	5	4	2	4	5	3	5	3	4	5	4	5	4	4	3	4	4	3	5	2	3	4	3	4	4	4	4	2	5	2	3	3	2	4	4	4	5	4	4	3	2
19	1	5	1	1	1	4	3	5	1	2	5	4	3	3	2	5	3	4	4	2	2	3	4	1	2	5	3	2	1	2	4	1	2	1	1	5	4	4	3	1	4	2	4	3	2	2	3	2	1
19	2	5	1	1	1	4	2	2	4	3	2	3	2	2	3	2	5	2	4	3	3	4	2	4	3	3	3	2	4	2	2	2	3	4	3	2	3	2	3	3	3	3	2	4	3	2	2	2	2
19	1	1	1	1	1	4	3	4	1	3	2	4	2	2	4	4	4	4	2	3	2	2	4	2	3	3	3	4	3	2	3	2	3	2	2	2	4	4	3	4	3	2	3	2	2	2	3	2	2
18	2	5	1	1	1	5	4	4	1	4	4	4	4	5	4	4	5	4	2	3	5	1	2	2	5	4	5	4	4	4	4	4	1	3	4	3	4	4	4	3	4	4	4	2	3	4	3	4	4
18	2	5	1	1	1	3	2	4	3	4	2	4	3	4	4	4	5	3	1	5	4	5	1	4	5	1	4	2	1	4	3	3	3	3	5	2	5	2	4	3	3	3	3	4	5	5	4	3	4
18	2	5	1	1	1	4	4	5	2	4	4	4	4	4	4	4	4	4	4	5	4	3	2	4	5	4	4	4	3	4	4	2	5	4	4	2	4	4	4	3	4	2	5	2	5	4	3	4	4
18	2	4	1	1	1	4	3	4	3	2	2	4	3	4	2	3	4	4	3	5	3	4	2	5	3	3	3	2	5	2	3	1	3	4	3	1	5	4	3	2	3	2	4	5	2	2	4	3	3
18	1	6	1	1	1	5	2	4	1	3	4	5	3	2	5	4	4	4	2	5	3	2	3	2	4	4	5	3	2	3	4	4	4	4	3	3	4	4	2	2	4	4	5	3	3	2	4	4	3
18	1	3	1	1	1	5	2	2	3	2	5	4	1	1	5	4	1	2	4	5	3	3	2	2	5	5	2	1	3	2	5	1	2	4	2	5	3	3	1	2	5	1	3	2	5	3	4	2	4
18	2	5	1	1	1	5	2	5	2	5	4	5	5	4	5	4	4	5	3	5	4	3	5	5	5	5	5	4	4	5	4	3	5	3	2	2	5	4	3	2	5	1	5	2	4	5	5	5	2
18	1	5	1	1	1	2	5	4	1	2	2	3	2	2	2	2	4	4	2	3	2	3	2	3	2	3	4	2	3	3	4	3	2	3	3	2	4	3	3	4	4	3	2	3	3	1	4	3	1
18	2	4	1	1	1	4	4	2	5	2	2	5	5	4	4	2	5	2	5	5	2	4	5	5	1	4	5	2	4	2	4	2	2	5	1	1	5	2	4	3	4	2	3	5	2	1	5	2	3
18	1	3	1	1	1	5	2	5	1	4	5	5	5	2	4	5	2	5	4	2	4	3	3	3	3	5	1	4	2	4	5	4	5	2	1	5	2	5	3	4	4	2	5	1	5	1	4	3	1
18	1	5	1	1	1	5	3	4	2	4	3	4	4	2	5	5	3	4	3	4	3	5	3	4	5	4	3	3	3	4	4	2	4	4	5	3	4	4	2	3	4	4	4	3	4	5	4	4	4
18	2	3	1	1	1	3	2	4	3	3	3	4	2	3	4	2	2	4	4	4	3	4	2	2	4	4	3	1	3	3	4	1	4	4	4	2	2	3	3	3	3	1	4	2	4	4	2	2	3
18	1	3	1	1	1	3	2	5	2	2	3	4	4	2	4	4	3	5	4	4	2	2	5	2	1	3	2	3	4	1	5	4	5	2	1	3	4	5	2	1	3	1	4	3	2	1	3	4	2
18	2	5	1	1	1	3	3	4	2	3	4	5	4	3	4	3	5	4	1	4	3	3	4	4	2	4	3	4	3	2	3	2	3	3	4	4	5	4	2	2	3	4	4	4	3	2	4	3	2
18	2	4	1	1	1	5	3	5	1	4	5	4	4	3	4	5	5	5	2	3	5	5	3	4	5	5	5	4	3	4	4	2	5	4	3	5	4	5	2	3	5	3	4	1	5	3	5	5	5
18	2	5	1	1	1	5	1	4	1	5	5	3	3	2	4	5	3	5	4	5	5	3	3	3	5	5	4	2	4	5	5	3	3	3	5	5	4	5	2	4	4	3	4	2	5	4	2	5	5
18	1	5	1	1	1	4	5	5	4	2	2	4	5	5	4	3	5	5	5	2	3	4	4	5	2	2	3	4	4	1	3	1	4	5	2	1	4	4	5	3	2	1	3	5	2	1	4	1	1
18	2	4	1	1	1	4	5	3	5	2	1	3	1	5	2	2	4	4	4	5	1	4	1	5	2	2	3	2	5	2	1	4	3	4	1	1	4	3	5	3	2	4	5	5	1	1	2	4	4
18	2	5	1	1	1	5	5	4	1	5	4	4	4	3	5	5	4	4	3	4	5	4	3	2	5	5	5	4	2	5	5	5	4	2	5	4	4	4	2	4	5	4	4	2	5	5	4	3	3
18	2	5	1	1	1	5	3	4	2	4	2	5	3	3	4	4	4	4	5	5	4	3	3	4	3	3	4	2	4	3	4	2	2	4	4	2	5	3	4	3	5	4	4	2	4	4	4	4	4
18	2	5	1	1	1	4	3	5	4	4	3	3	4	5	5	5	5	5	4	5	4	2	5	4	4	3	3	4	3	4	4	4	5	2	2	2	4	5	4	3	4	4	5	4	4	2	2	4	3
18	1	4	1	1	1	4	4	5	1	4	3	5	4	1	4	4	5	5	2	4	4	4	4	2	4	3	4	4	2	4	3	5	4	1	2	3	5	4	2	2	3	4	4	2	4	2	5	4	1
18	2	5	1	1	1	4	4	5	3	4	3	3	4	4	5	3	5	4	4	4	3	5	4	3	4	4	3	3	3	5	3	4	4	5	5	1	5	2	2	4	4	4	4	5	5	5	5	4	4
18	2	3	1	1	1	1	4	3	2	3	2	2	5	5	1	2	4	2	3	5	5	5	1	5	4	2	3	1	1	4	4	2	4	4	4	3	2	3	4	4	2	4	2	2	2	4	3	2	5
18	1	4	1	1	1	4	2	4	4	3	1	2	3	4	2	3	4	4	3	4	3	2	3	4	4	1	2	4	4	2	3	3	4	4	3	1	3	3	4	1	1	2	3	4	4	2	3	3	2
18	2	2	1	1	1	5	5	4	1	3	2	5	3	1	5	3	5	5	3	5	3	5	5	5	5	1	5	3	1	3	5	5	4	5	2	1	4	5	4	1	4	3	5	5	4	3	3	1	3
18	1	5	1	1	1	4	4	5	1	5	3	4	4	2	5	4	5	5	2	4	5	4	5	2	4	4	4	4	2	5	4	1	5	2	2	2	4	5	1	1	4	3	5	2	4	1	3	2	2
17	1	3	1	1	1	3	4	4	2	2	3	4	2	2	4	3	2	4	3	4	3	2	2	4	3	4	4	1	2	2	4	2	4	3	2	3	4	4	2	2	4	2	3	4	2	3	4	2	3
17	2	5	1	1	1	4	4	4	1	4	2	5	1	2	4	2	4	4	1	5	4	2	2	5	4	2	5	1	2	2	2	1	1	4	5	1	5	4	2	1	1	4	2	5	5	5	5	2	4
17	2	3	1	1	1	2	2	5	3	4	3	4	5	4	5	5	4	5	5	5	3	2	5	5	4	1	2	1	4	4	2	1	5	5	5	1	3	4	4	1	3	1	3	3	5	4	3	4	1
17	2	5	1	1	1	2	4	3	4	3	2	4	2	2	4	2	4	3	4	5	3	2	3	4	5	2	2	2	4	4	2	2	2	4	5	2	4	2	4	2	2	3	3	4	4	5	4	2	3
17	2	3	1	1	1	5	3	4	2	4	4	4	4	4	3	4	4	5	4	3	4	3	2	2	4	5	4	2	4	3	4	3	4	4	2	3	5	4	4	2	5	3	4	2	2	3	2	3	2
17	2	3	1	1	1	4	2	1	5	4	1	5	1	5	5	3	1	3	3	5	4	3	1	5	5	2	3	1	3	3	3	1	2	4	5	1	3	2	3	4	2	4	3	5	2	5	3	1	4
17	2	5	1	1	1	5	2	4	3	2	5	3	2	4	3	4	4	4	4	5	3	1	2	5	3	5	3	3	4	2	4	3	4	5	3	5	3	4	5	3	5	3	4	2	4	2	2	3	5
17	2	3	1	1	1	2	4	4	3	4	2	4	3	2	5	4	5	4	2	4	4	5	3	5	5	2	4	2	3	4	3	4	4	4	5	1	4	4	4	2	3	4	4	4	5	5	3	4	4
17	1	5	1	1	1	5	2	5	4	4	4	3	5	4	5	4	4	5	4	4	4	3	4	4	2	4	2	3	4	4	4	2	5	4	5	3	3	5	3	1	3	2	5	3	4	4	5	5	5
17	1	5	1	1	1	4	1	4	3	3	4	4	2	4	4	4	4	5	4	5	4	4	1	4	3	3	3	1	2	4	4	1	4	2	3	3	4	4	2	2	3	1	4	3	4	4	3	3	4
17	1	4	1	1	1	4	3	4	2	3	3	3	2	4	4	2	4	4	4	4	2	2	3	5	4	3	4	2	4	3	4	2	4	4	4	1	4	4	4	1	3	2	4	4	5	2	3	3	5
17	2	5	1	1	1	2	2	4	2	4	1	4	2	3	5	3	5	4	4	5	4	4	2	5	5	2	3	3	2	4	3	2	4	4	5	1	4	4	3	2	2	4	3	4	4	5	4	4	5
17	1	5	1	1	1	5	3	5	2	4	3	5	4	4	5	5	5	5	3	5	4	5	4	5	3	5	5	5	3	4	3	5	5	2	5	2	5	5	3	2	3	4	4	4	3	4	3	4	4
17	1	5	1	1	1	4	1	4	2	4	4	3	4	1	5	4	2	5	4	5	4	3	4	3	4	4	4	4	2	3	4	1	5	4	3	3	3	5	2	2	4	1	4	4	5	3	5	4	4
17	2	2	1	1	1	4	2	4	4	4	3	5	2	2	4	2	4	4	2	5	2	2	1	4	4	4	5	2	3	4	2	5	2	4	5	2	5	2	2	4	2	3	2	4	5	5	3	3	5
17	2	2	1	1	1	2	5	5	2	4	3	5	5	3	4	5	5	5	3	5	5	5	5	5	5	3	5	3	2	5	4	2	4	4	3	2	5	5	4	1	3	3	5	3	3	5	4	5	3
17	2	3	1	1	1	5	3	2	4	4	2	5	4	2	4	4	3	2	2	5	4	5	2	4	4	5	5	2	1	4	4	1	4	2	1	1	5	4	1	3	2	1	4	3	2	3	3	2	2
17	2	3	1	1	1	5	2	3	2	3	4	2	3	3	4	4	3	4	4	5	4	3	1	4	5	5	3	3	4	3	4	2	2	4	3	2	3	4	4	2	3	3	4	4	4	4	4	2	2
17	2	3	1	1	1	5	3	4	3	2	2	4	2	4	4	4	5	4	2	4	3	5	4	2	4	4	4	2	4	4	2	2	4	2	3	2	4	4	3	4	4	2	4	4	3	4	4	4	3
17	2	5	1	1	1	5	1	5	1	3	4	4	4	2	3	4	4	4	4	4	5	1	5	4	5	5	2	4	2	4	5	1	4	2	2	5	5	4	2	5	5	2	1	1	3	5	3	5	4
17	1	4	1	1	1	4	3	2	3	3	3	4	1	4	3	3	4	3	3	4	2	3	2	4	3	3	3	2	3	3	3	2	2	4	4	2	4	2	3	2	3	2	2	4	4	4	2	2	2
17	1	3	1	1	1	4	3	4	2	3	3	4	3	3	4	4	4	4	2	5	4	5	4	2	3	3	4	2	3	4	3	2	4	3	3	2	4	4	2	2	3	4	3	3	4	3	4	3	2
17	2	3	1	1	1	4	4	3	1	2	3	3	4	4	3	2	5	3	3	3	2	3	5	2	4	2	4	2	4	3	3	3	2	3	2	4	3	3	4	4	3	4	3	3	4	2	3	3	3
17	1	5	1	1	1	4	2	3	1	4	2	5	1	3	4	3	5	2	2	5	4	5	1	1	3	2	5	2	1	4	3	1	2	1	1	2	4	3	2	4	3	2	2	2	4	3	4	2	4
16	1	1	1	1	1	4	4	4	1	4	3	4	3	2	3	4	4	4	3	3	3	3	4	3	3	3	3	4	3	4	4	3	4	3	3	3	4	4	2	3	4	4	4	2	3	3	4	4	3
16	2	5	1	1	1	5	3	5	2	4	4	4	2	4	4	4	3	4	4	5	4	4	3	4	4	3	5	2	4	4	4	3	4	3	2	2	4	3	4	1	4	4	3	2	4	5	3	3	4
16	1	1	1	1	1	3	3	4	3	3	2	4	4	3	4	3	5	4	3	3	3	4	5	4	3	2	3	3	3	3	3	3	3	2	2	2	4	3	3	3	3	3	3	3	2	2	3	3	4
16	2	1	1	1	1	4	2	5	2	4	2	4	4	4	5	4	4	5	3	5	4	4	1	4	4	4	5	2	4	4	4	2	4	5	5	1	5	4	4	4	4	2	3	2	5	5	5	4	4
16	1	1	1	1	1	4	5	4	1	4	4	5	3	1	3	4	5	4	2	4	5	5	2	2	5	4	5	2	1	4	5	4	4	4	3	3	5	3	2	1	4	4	4	2	5	2	5	2	5
16	1	1	1	1	1	4	5	2	3	5	3	5	1	2	4	2	5	2	1	4	5	5	1	4	5	3	4	2	1	5	3	2	2	3	4	3	5	2	1	3	4	3	4	3	5	5	5	2	4
16	2	2	1	1	1	5	3	4	1	3	5	5	3	3	3	5	4	4	2	3	4	4	3	4	5	5	3	3	3	3	3	2	2	1	1	4	4	3	4	2	5	2	1	2	2	3	4	4	5
16	1	1	1	1	1	4	2	4	1	3	3	2	2	4	2	2	5	3	2	4	4	4	1	4	3	3	4	2	2	3	5	1	2	3	4	2	4	4	4	2	3	1	3	4	4	5	5	2	4
16	2	1	1	1	1	4	1	4	4	2	3	5	5	5	2	1	2	5	4	5	4	5	5	5	2	3	5	5	2	1	4	5	3	5	3	2	5	4	4	1	3	3	5	4	1	4	2	4	3
16	1	2	1	1	1	5	3	4	1	5	5	5	4	4	5	4	3	4	4	5	5	4	4	5	5	5	5	2	4	5	4	2	4	4	5	4	5	4	2	2	5	1	4	2	5	5	4	4	5
16	2	2	1	1	1	5	4	4	2	3	3	5	3	2	3	4	4	3	2	4	3	5	3	5	2	2	5	3	2	3	3	4	2	2	1	1	5	4	1	2	4	4	3	4	3	2	3	4	3
16	1	2	1	1	1	5	2	3	1	4	5	4	2	4	4	5	3	4	4	4	5	1	2	1	5	5	4	1	3	4	5	3	2	1	3	5	3	4	4	3	3	2	4	2	3	4	5	2	3
16	1	2	1	1	1	4	2	3	3	3	2	3	3	5	5	3	2	4	4	5	4	3	2	3	5	4	3	2	4	4	5	2	4	4	3	3	3	4	3	1	3	3	3	3	3	4	2	3	4
16	1	1	1	1	1	1	5	1	1	1	5	1	5	5	1	1	5	1	1	1	1	1	5	1	1	5	1	5	5	1	1	5	1	1	1	5	1	1	5	5	1	5	1	3	3	3	3	3	3
16	2	2	1	1	1	5	4	5	2	3	4	2	4	2	5	4	4	4	4	4	3	3	5	3	3	3	4	5	2	3	2	3	4	3	3	3	3	4	2	2	3	3	5	3	2	3	3	5	3
16	2	2	1	1	1	5	4	4	2	4	5	5	4	4	5	4	5	4	5	5	5	5	4	5	4	5	5	3	4	4	4	4	3	3	4	5	5	4	3	2	5	5	4	4	3	2	5	3	4
16	2	2	1	1	1	4	5	2	5	2	1	4	3	4	2	2	1	2	4	4	4	5	1	5	3	1	3	1	4	2	3	2	2	5	3	1	4	3	3	4	2	1	4	3	2	2	5	2	2
16	2	2	1	1	1	5	3	4	4	4	4	5	3	4	4	5	5	4	3	5	5	5	5	4	4	4	5	2	3	4	4	4	2	5	3	4	5	4	2	1	5	4	4	3	3	3	5	4	3
15	2	5	1	1	1	5	3	5	1	4	4	4	5	3	5	4	4	5	4	4	5	3	5	2	4	5	4	4	2	3	4	2	4	4	4	4	4	5	2	1	5	2	5	3	4	3	3	4	3
15	2	1	1	1	1	4	2	3	3	2	4	4	1	4	4	4	4	3	3	3	4	2	1	3	4	5	4	1	4	3	4	2	2	5	4	3	4	2	4	2	5	2	4	3	2	5	2	1	5
15	2	3	1	1	1	3	2	4	3	2	3	2	2	2	5	3	4	2	1	5	5	5	4	3	4	5	5	2	2	2	2	1	3	5	4	4	2	2	2	1	5	4	4	3	5	5	1	2	4
15	2	5	1	1	1	4	4	4	3	4	5	5	2	5	4	4	4	5	3	5	5	3	3	5	5	5	5	3	4	4	4	3	5	5	3	3	4	4	3	1	4	4	4	4	5	5	3	2	5
15	2	1	1	1	1	5	2	4	2	4	5	5	5	4	5	2	5	5	4	5	5	4	5	5	5	4	5	2	4	2	5	2	4	4	5	4	5	5	4	1	2	4	4	4	3	4	1	4	2
15	2	1	1	1	1	4	2	3	1	3	3	5	4	2	3	4	4	4	4	4	3	4	4	3	3	3	5	3	2	4	4	1	3	5	4	2	4	3	2	3	3	2	4	3	4	5	3	2	4
15	2	3	1	1	1	5	2	2	3	2	2	5	2	4	4	2	3	4	3	5	4	3	1	5	2	2	3	2	4	3	4	5	3	4	4	2	5	4	3	3	2	1	4	5	1	1	4	3	3
15	1	2	1	1	1	5	5	5	1	1	5	1	5	1	5	5	5	5	1	5	5	1	5	1	1	1	5	1	5	2	5	1	5	5	1	3	1	5	1	1	4	1	5	1	1	1	5	5	5
15	2	2	1	1	1	3	4	2	5	2	2	4	2	5	4	2	1	3	5	5	3	5	1	5	5	3	5	1	5	4	3	1	1	5	3	1	3	3	5	2	2	1	4	5	4	1	4	1	2
15	2	2	1	1	1	4	2	5	1	3	4	4	4	2	4	4	4	5	2	4	4	3	5	4	3	4	4	2	2	3	4	2	4	4	2	5	4	4	2	1	4	1	5	3	4	1	4	4	3
15	2	2	1	1	1	5	2	3	4	3	4	3	2	4	4	4	3	3	3	5	5	5	2	5	5	1	5	1	4	4	4	1	3	5	3	1	4	3	4	2	2	1	4	5	5	3	5	1	3
15	2	2	1	1	1	5	4	5	1	3	4	4	3	1	5	3	5	5	2	4	4	4	3	2	3	4	4	3	2	4	4	4	5	3	2	4	4	5	2	2	4	4	3	1	3	3	5	4	2
15	2	2	1	1	1	5	4	4	1	1	4	5	4	2	5	5	5	5	1	4	5	1	4	4	4	4	5	5	5	4	4	3	5	2	3	4	5	5	2	1	5	4	5	2	2	2	3	4	3
15	2	2	1	1	1	5	4	4	1	3	5	1	4	1	4	4	4	4	2	4	5	5	1	1	3	5	5	1	1	2	4	2	4	5	2	5	5	5	1	2	5	1	4	1	4	2	1	2	1
15	2	2	1	1	1	4	3	4	5	4	1	4	4	3	4	1	1	4	4	5	2	5	3	5	4	1	5	1	3	4	4	1	2	5	2	1	5	4	2	3	3	5	4	5	2	4	5	2	5
15	2	2	1	1	1	1	4	4	1	4	5	5	2	1	5	4	5	4	1	2	4	5	1	1	4	5	5	4	3	4	5	5	3	1	3	3	5	3	1	5	5	3	2	1	3	4	3	3	5
15	2	2	1	1	1	5	4	4	1	4	1	5	2	1	5	4	5	4	1	2	4	5	1	1	5	3	5	5	3	4	2	3	4	3	2	3	4	4	2	2	4	4	4	2	2	5	5	5	3
15	2	2	1	1	1	5	3	4	3	2	4	2	2	3	4	1	2	3	2	4	4	3	2	4	3	2	2	2	4	2	3	3	3	5	2	2	4	3	2	4	4	2	3	3	4	2	3	3	3
15	1	2	1	1	1	5	2	3	1	3	4	5	3	2	4	4	3	3	3	4	4	4	3	3	3	4	5	2	2	3	4	2	4	3	2	3	4	3	2	3	4	3	4	3	4	1	4	3	4
15	2	2	1	1	1	4	3	4	3	3	3	4	3	1	5	3	3	5	4	3	3	4	3	4	3	3	4	3	3	3	3	4	4	3	3	2	5	3	2	2	3	3	4	3	3	4	4	3	3
14	2	3	1	1	1	5	2	4	2	1	5	3	4	3	3	4	4	4	3	4	3	3	2	3	4	5	3	2	4	2	4	2	3	4	2	3	4	2	4	2	3	2	2	3	2	1	2	3	3
14	2	5	1	1	1	5	2	4	3	3	5	4	2	2	5	5	2	3	2	5	3	4	2	4	2	5	4	2	2	3	3	2	3	4	5	4	4	3	2	4	4	2	4	3	5	5	3	3	4
14	2	2	1	1	1	5	3	4	2	3	5	4	2	3	4	3	3	3	4	3	4	2	1	3	4	5	4	2	3	3	5	2	4	3	3	4	3	3	3	3	5	3	3	2	4	4	4	3	5
14	2	5	1	1	1	4	3	5	2	1	5	5	5	5	5	3	5	5	3	5	5	4	5	5	4	4	5	3	2	2	5	1	5	1	4	1	5	5	3	1	3	1	5	3	5	1	5	5	1
14	2	3	1	1	1	5	3	2	3	4	3	4	4	2	2	4	3	3	4	5	4	5	2	4	5	3	3	2	2	4	2	4	2	4	5	1	5	2	3	3	4	3	2	5	4	4	3	2	5
14	1	3	1	1	1	5	2	4	1	3	2	4	3	3	3	4	2	3	2	3	4	4	2	2	3	5	4	1	4	3	2	2	4	5	1	2	3	4	3	3	5	1	2	4	2	5	3	3	3
14	2	1	1	1	1	4	3	3	4	4	2	2	3	2	4	3	2	4	4	3	3	3	2	4	3	2	4	4	4	4	3	3	2	4	4	3	3	4	2	3	3	3	4	4	3	3	3	3	3
14	1	1	1	1	1	3	3	2	1	3	4	3	1	4	2	2	5	3	4	3	2	4	2	2	3	2	3	2	4	3	3	4	1	2	2	4	4	2	4	4	3	3	4	4	4	2	3	2	3
14	1	2	1	1	1	5	2	4	4	5	4	4	2	2	5	5	1	4	4	5	4	4	2	3	4	5	3	3	2	5	5	2	5	5	4	5	3	3	2	1	5	2	4	4	4	5	3	2	3
14	2	1	1	1	1	3	1	4	4	3	3	3	4	5	4	4	4	4	5	4	3	1	1	5	1	3	1	1	4	3	5	1	5	5	1	1	3	5	5	5	3	1	3	2	4	2	3	4	1
14	1	2	1	1	1	4	2	5	2	4	3	3	4	2	3	5	4	5	3	5	3	2	4	4	5	4	4	2	4	4	4	3	3	3	4	3	3	4	3	2	4	2	3	2	4	4	4	4	1
14	2	2	1	1	1	4	3	4	2	2	3	4	3	2	4	3	4	4	4	4	2	5	3	2	4	3	4	3	4	4	3	2	4	2	3	2	5	3	3	4	4	3	2	2	3	4	4	4	2
14	1	2	1	1	1	5	2	5	1	3	3	4	4	4	3	3	2	4	2	5	4	3	5	5	4	5	5	3	4	4	3	1	2	4	2	4	4	3	2	2	4	2	4	5	3	2	3	4	1
14	1	2	1	1	1	4	2	5	2	3	4	4	4	3	4	4	4	4	2	3	4	4	5	4	3	5	3	5	3	3	4	3	4	4	4	4	5	4	2	4	4	3	4	3	4	5	4	2	5
14	1	2	1	1	1	3	1	4	1	1	2	4	4	3	4	3	4	4	3	4	2	4	4	4	3	1	3	2	2	2	2	1	4	1	3	1	4	4	2	4	4	2	3	4	4	1	5	2	1
13	2	5	1	1	1	5	3	2	3	4	5	5	3	5	5	4	4	3	3	4	4	4	2	4	5	5	5	3	2	5	4	2	2	4	3	4	4	4	4	1	5	3	4	2	4	5	2	3	5
13	1	1	1	1	1	1	5	1	1	1	5	1	5	5	1	1	5	1	1	1	1	1	5	1	1	5	1	5	5	1	1	5	1	1	1	5	1	1	5	5	1	5	1	1	1	5	1	5	1
13	1	1	1	1	1	2	3	3	2	2	1	5	1	4	3	2	4	4	4	4	3	5	2	4	1	1	4	1	5	1	1	2	2	5	2	1	3	2	2	2	1	1	3	5	4	2	4	1	2
13	1	1	1	1	1	5	2	3	1	4	2	4	3	3	3	3	3	3	3	3	4	4	3	2	4	2	3	2	2	4	3	2	3	3	4	2	4	3	3	3	3	2	4	4	2	4	3	3	3
13	2	1	1	1	1	2	1	1	5	2	1	4	1	5	5	1	1	1	5	4	3	4	1	5	5	1	4	1	5	4	5	3	1	5	4	1	4	1	5	5	1	2	1	5	2	2	3	1	4
13	1	1	1	1	1	1	5	2	5	5	4	1	1	4	3	4	4	3	4	5	4	2	1	5	5	1	2	1	5	5	4	1	2	3	1	2	2	4	5	2	1	1	5	4	5	5	1	2	4
13	1	3	1	1	1	3	3	2	5	3	4	5	4	2	4	1	3	5	2	5	3	4	5	2	2	3	5	1	3	2	4	4	4	1	1	3	5	5	1	5	2	3	4	2	2	3	4	5	4
13	1	1	1	1	1	5	1	3	1	3	5	3	2	2	5	3	4	3	3	4	3	2	2	1	4	5	4	2	3	4	3	4	3	2	5	5	3	2	3	2	4	5	3	1	4	5	4	3	5
13	2	5	1	1	1	5	1	4	2	3	5	4	1	3	3	4	3	1	2	3	4	3	1	3	2	5	3	1	4	3	5	2	4	3	3	5	4	3	3	2	3	4	5	2	3	3	4	2	4
13	1	1	1	1	1	4	3	4	2	5	5	4	2	3	5	4	4	4	4	4	4	3	2	2	5	5	3	2	2	4	4	2	3	5	2	5	3	2	3	2	4	2	3	1	5	3	2	3	3
13	2	1	1	1	1	1	4	3	3	4	2	4	3	3	2	2	4	1	1	3	4	3	4	2	2	3	2	2	2	2	3	5	3	4	4	4	4	3	4	4	3	4	2	2	3	1	4	4	3
13	2	1	1	1	1	4	4	4	2	5	5	5	2	4	4	3	5	2	4	1	3	5	2	2	5	4	4	2	1	4	4	5	4	3	5	4	4	3	3	4	3	2	2	1	3	5	4	2	5
79	1	6	1	1	0	5	5	5	1	5	4	4	5	2	5	5	5	5	1	2	4	2	4	1	4	5	5	4	2	4	4	4	4	1	5	5	4	4	2	4	4	4	5	2	4	4	4	4	4
76	1	6	1	1	0	2	2	5	2	2	2	4	4	4	4	3	4	5	4	4	3	3	4	4	3	4	4	3	4	3	4	2	4	3	4	4	4	5	4	1	2	2	4	4	3	4	4	4	4
75	2	7	1	1	0	2	4	5	2	4	4	2	5	4	4	4	5	5	4	5	4	3	5	3	4	2	3	5	3	4	4	4	5	1	5	3	4	4	4	4	2	4	5	5	5	5	2	1	5
72	2	2	1	1	0	5	3	5	1	3	3	5	5	3	5	5	5	5	4	5	4	4	5	3	4	4	5	5	3	4	3	3	4	2	3	4	5	5	3	2	5	5	4	3	3	3	4	5	3
72	1	2	1	1	0	3	3	3	1	2	4	1	5	5	5	5	1	5	5	5	5	3	3	3	4	1	5	5	1	5	5	1	5	5	5	1	5	5	1	1	5	1	5	3	3	5	5	3	3
70	2	5	1	1	0	5	4	5	1	4	2	4	4	3	5	4	5	4	3	5	4	4	5	4	4	4	4	4	3	4	2	4	4	1	5	3	4	4	2	2	2	4	4	2	4	5	5	4	4
70	2	7	1	1	0	4	3	5	3	5	3	4	5	3	4	4	3	5	4	5	3	3	5	2	4	3	3	2	1	5	5	1	5	1	3	4	5	5	2	2	4	2	4	2	3	2	4	5	2
69	1	7	1	1	0	4	2	4	1	4	4	4	3	2	5	4	5	4	2	4	4	5	5	3	4	4	4	4	2	4	3	4	4	2	4	4	4	3	2	3	4	4	4	2	4	4	4	4	4
68	1	3	1	1	0	3	3	4	3	3	3	2	4	4	5	4	5	4	4	5	4	4	4	2	3	3	3	2	4	2	4	3	3	2	4	3	4	4	4	2	2	4	4	3	2	3	3	2	3
67	1	7	1	1	0	2	2	4	3	4	2	4	4	3	4	3	4	4	4	4	2	4	4	3	4	3	3	4	2	4	3	3	4	2	4	4	3	4	3	4	2	2	4	3	3	3	3	5	4
67	2	3	1	1	0	5	4	4	2	3	4	4	4	2	4	3	5	4	2	4	3	4	3	3	5	4	4	4	2	3	3	4	4	2	5	4	4	4	2	2	4	4	3	2	4	4	3	4	4
67	1	7	1	1	0	3	4	4	2	3	2	4	3	2	4	3	4	4	4	4	4	3	3	3	3	4	4	3	1	4	4	3	3	3	2	3	4	3	1	2	2	3	3	2	4	4	4	4	2
66	2	3	1	1	0	5	3	5	1	3	5	5	4	4	5	4	5	5	5	3	4	3	5	1	5	5	3	5	1	3	4	3	4	1	5	5	2	4	3	3	4	5	3	1	3	4	3	4	4
66	1	7	1	1	0	1	3	1	4	4	3	5	4	4	5	4	4	5	3	5	4	4	1	3	5	5	4	2	4	4	4	4	5	1	5	3	5	5	5	2	4	4	5	3	5	5	5	5	5
66	1	7	1	1	0	1	3	4	2	1	5	2	4	2	5	4	5	4	2	4	1	1	3	3	1	3	3	1	3	5	4	4	4	3	4	2	4	4	4	2	2	4	2	3	1	4	5	4	4
65	2	2	1	1	0	4	3	5	1	4	5	5	5	1	5	5	5	5	1	4	4	5	5	1	4	5	4	4	1	5	5	4	5	1	3	5	5	5	1	2	4	5	5	1	3	4	5	5	3
65	1	3	1	1	0	5	3	4	1	4	3	5	3	1	5	4	5	5	3	4	3	5	3	4	3	3	4	3	2	3	4	1	4	3	5	4	4	5	2	1	4	2	4	2	4	5	4	5	5
64	1	7	1	1	0	4	1	2	2	4	4	1	4	4	5	4	3	3	4	4	4	1	5	4	4	5	5	2	5	4	4	1	2	4	3	5	2	2	4	5	4	1	5	1	5	4	4	2	4
63	2	7	1	1	0	4	2	5	2	3	4	4	5	2	5	4	3	5	3	4	3	5	4	3	4	3	3	5	2	3	4	3	4	2	4	4	3	4	2	3	2	3	4	2	4	4	5	4	4
63	2	6	1	1	0	4	2	4	2	4	2	4	3	3	5	4	5	5	4	5	4	2	5	4	5	3	3	3	3	4	4	2	4	2	5	2	4	3	3	4	3	2	5	3	4	5	4	3	5
63	1	7	1	1	0	3	3	4	1	4	4	2	4	3	5	4	3	4	2	4	3	2	2	2	4	3	2	4	2	4	3	2	4	3	5	3	4	4	3	4	3	2	3	2	4	5	3	4	4
63	1	7	1	1	0	4	4	4	2	4	4	4	3	2	4	4	5	4	2	4	4	4	3	2	4	4	3	4	2	4	3	4	2	2	4	4	3	3	2	3	3	4	3	2	3	4	4	3	2
62	2	7	1	1	0	4	2	2	4	3	4	2	2	4	4	3	4	3	4	4	4	2	3	3	4	5	3	2	4	3	3	2	1	4	4	2	2	2	4	3	4	2	3	2	2	3	4	1	3
62	1	5	1	1	0	2	5	5	4	3	2	4	5	2	4	2	5	5	1	5	3	3	5	4	2	2	2	2	3	2	4	2	5	2	4	2	4	4	3	1	4	4	3	2	1	4	4	2	2
61	1	6	1	1	0	5	3	4	1	4	4	5	2	2	5	4	3	3	2	5	4	5	2	2	5	5	4	2	1	4	4	2	3	2	4	4	5	3	1	4	5	2	4	2	5	2	5	2	4
61	2	6	1	1	0	3	2	4	2	4	3	3	4	4	5	4	5	4	4	5	4	2	4	3	5	4	3	3	4	5	4	2	4	3	4	2	3	4	4	2	3	3	4	4	5	5	5	5	4
61	1	7	1	1	0	5	4	4	1	4	5	4	4	2	5	4	5	4	4	5	4	4	2	2	4	5	4	4	2	4	4	5	3	4	4	4	4	4	3	3	5	4	4	3	4	4	5	4	3
61	1	5	1	1	0	5	4	4	2	4	4	4	3	4	4	4	4	4	3	3	3	2	3	4	3	5	4	2	3	4	4	4	3	4	3	3	4	3	3	2	5	4	4	2	4	2	4	2	2
61	2	5	1	1	0	4	3	2	4	2	4	4	1	5	5	3	4	3	4	4	3	2	2	4	4	4	3	1	4	3	3	2	2	5	3	3	3	2	5	3	2	2	4	3	4	2	3	2	5
60	2	3	1	1	0	5	5	5	1	5	5	5	5	1	5	5	5	5	1	5	5	5	5	1	5	5	5	5	1	5	5	5	5	1	5	5	5	5	1	1	5	5	5	1	5	5	5	5	5
60	2	3	1	1	0	4	2	5	4	3	2	4	3	3	3	2	4	4	4	4	4	4	5	3	4	2	4	2	3	2	2	2	3	3	4	2	4	3	3	2	4	3	3	4	3	4	3	3	2
60	2	5	1	1	0	5	2	3	1	4	5	4	4	2	5	5	4	4	2	4	5	3	4	1	5	5	4	4	2	5	5	2	3	4	4	5	4	4	2	3	5	3	4	2	5	4	4	3	3
60	2	2	1	1	0	4	2	4	4	4	4	5	4	4	4	4	4	2	4	4	4	4	4	4	4	4	4	4	2	4	4	4	4	2	4	4	4	4	4	2	4	4	4	2	4	4	4	4	3
60	1	7	1	1	0	4	2	4	2	5	3	4	2	2	5	3	3	2	3	4	4	2	4	3	5	3	2	2	2	4	4	2	2	3	2	2	3	2	2	3	2	2	3	2	5	2	3	3	2
59	1	7	1	1	0	4	3	4	2	2	3	4	4	3	2	2	5	4	2	3	3	4	2	2	2	3	5	3	4	3	3	4	4	3	4	3	4	4	3	3	3	5	3	2	2	2	4	3	2
59	2	7	1	1	0	4	3	4	2	4	5	5	4	3	5	4	5	5	4	4	4	4	5	2	4	1	5	4	2	5	5	3	4	2	4	4	4	4	3	1	4	4	4	2	3	5	5	4	4
59	1	2	1	1	0	4	3	4	1	4	3	4	3	3	4	3	4	4	2	4	4	4	3	3	5	3	4	3	3	4	3	2	4	3	3	2	4	4	2	1	4	3	4	3	4	4	4	4	3
58	2	6	1	1	0	4	3	3	2	4	4	4	2	4	4	3	4	2	3	4	4	4	2	3	4	4	4	3	3	4	3	3	4	2	2	2	4	3	2	2	4	3	4	2	4	4	4	4	2
58	1	3	1	1	0	5	2	4	1	5	3	4	4	2	5	4	4	5	2	5	4	4	4	2	5	4	4	4	1	5	4	4	4	1	5	4	4	5	1	1	4	4	4	2	4	5	4	5	5
58	1	2	1	1	0	5	2	4	1	4	4	4	3	2	5	4	3	4	3	4	4	2	4	2	4	4	4	2	2	4	4	2	3	3	4	5	3	4	3	3	4	2	4	3	3	3	3	3	3
57	2	5	1	1	0	4	2	4	1	3	4	4	2	4	4	3	5	4	4	3	3	5	2	4	3	4	4	2	3	4	4	5	4	1	3	5	2	3	4	2	4	3	3	2	3	3	5	2	2
57	1	7	1	1	0	4	2	5	1	5	5	5	5	2	5	5	4	5	3	5	5	5	5	1	5	5	5	5	1	5	5	1	5	4	4	3	4	4	2	2	4	2	5	2	5	4	3	5	1
57	2	6	1	1	0	5	3	5	1	4	4	4	3	2	5	5	4	4	3	4	4	4	5	2	4	5	5	4	2	4	5	4	4	2	4	4	4	4	2	3	4	4	4	3	3	4	4	4	5
57	2	6	1	1	0	3	3	4	3	4	3	2	4	4	3	3	3	4	4	3	3	3	2	4	4	2	3	3	4	4	3	2	4	3	3	2	2	4	4	3	2	4	4	2	3	3	3	3	3
57	1	3	1	1	0	4	2	4	1	3	4	5	5	1	4	2	5	5	1	4	4	5	2	2	4	2	4	2	1	5	4	1	5	2	4	2	5	4	2	4	4	5	3	1	5	4	5	2	4
57	1	5	1	1	0	5	5	5	1	3	3	4	5	1	5	5	5	5	1	5	3	1	5	3	5	3	3	5	1	4	5	1	4	3	5	5	5	5	1	5	3	1	2	1	5	5	5	5	4
56	2	3	1	1	0	3	5	4	3	4	3	4	4	3	4	3	5	4	3	4	4	4	3	3	3	2	4	4	2	3	4	2	4	2	4	4	5	4	2	3	3	4	4	2	3	3	4	4	2
56	2	7	1	1	0	4	4	4	2	2	3	3	4	3	4	4	3	4	4	4	3	4	4	4	3	2	4	4	3	3	4	3	4	2	2	3	4	3	3	2	2	4	3	3	3	3	3	4	3
56	2	2	1	1	0	5	4	4	5	3	4	4	4	5	3	1	4	4	4	5	3	3	3	4	4	5	2	1	4	3	4	4	4	3	4	5	5	2	2	2	4	4	4	2	1	4	4	3	2
56	2	7	1	1	0	4	4	4	1	4	4	4	4	2	5	4	5	5	3	4	4	4	5	2	4	2	4	5	1	4	4	3	5	2	5	4	5	5	2	4	4	3	4	2	5	5	5	4	5
56	2	7	1	1	0	5	4	3	1	4	5	4	3	3	5	4	2	1	3	4	4	4	3	3	4	5	2	4	2	5	5	3	2	2	4	5	4	4	2	3	4	4	4	1	4	5	5	3	5
55	1	7	1	1	0	3	2	4	4	3	1	3	4	4	4	2	4	5	4	4	2	3	3	4	3	2	2	2	4	4	1	4	3	4	5	2	2	3	4	3	2	3	4	4	4	4	5	4	4
55	2	7	1	1	0	4	3	5	2	3	2	3	4	4	4	2	3	4	4	5	4	3	2	4	4	2	3	3	4	4	3	3	4	3	4	3	4	3	4	2	3	4	3	4	4	2	4	3	2
55	1	4	1	1	0	3	3	4	4	3	1	4	3	4	3	3	3	4	3	2	2	5	3	4	4	1	5	2	3	3	3	2	4	3	2	1	5	3	4	3	2	4	3	3	3	2	4	3	1
55	1	7	1	1	0	3	4	4	1	3	3	4	2	4	5	4	5	4	3	4	3	4	3	2	3	3	4	3	2	4	4	4	4	3	5	3	4	3	3	4	3	4	3	3	4	3	5	4	5
55	2	3	1	1	0	2	3	1	3	2	3	4	4	2	5	3	4	4	2	4	3	3	4	3	4	3	3	4	3	4	5	4	4	2	5	5	4	4	2	2	3	4	5	2	4	5	5	4	4
55	1	7	1	1	0	4	2	4	1	5	4	4	4	2	5	4	4	4	3	4	4	2	2	3	4	4	3	2	2	4	5	3	4	2	3	4	3	4	2	4	4	3	4	2	4	2	3	4	2
54	2	6	1	1	0	5	4	5	1	4	4	5	4	2	5	5	4	5	3	5	4	2	4	3	3	4	3	4	2	4	4	3	5	2	5	4	5	5	2	2	4	4	4	2	2	4	4	4	4
54	2	5	1	1	0	5	3	4	1	5	4	4	3	1	5	4	5	4	1	4	4	4	3	4	5	5	4	5	1	5	4	3	3	1	5	5	5	4	1	2	3	5	5	1	4	5	3	3	4
54	2	7	1	1	0	5	4	4	2	5	3	5	4	4	5	4	4	4	2	5	5	4	1	4	5	4	4	5	2	4	5	4	4	2	5	3	5	4	2	3	4	4	5	1	3	5	4	4	5
54	1	3	1	1	0	4	3	4	2	3	3	3	3	2	4	3	4	4	3	4	4	4	3	3	4	4	4	4	2	4	4	2	3	3	4	3	4	4	2	2	3	2	3	2	4	4	4	3	4
54	2	2	1	1	0	1	4	2	5	2	4	1	3	5	1	1	2	1	2	2	4	3	1	5	5	4	3	2	1	4	3	3	4	5	4	2	4	3	2	2	4	2	4	4	2	4	4	2	4
54	2	7	1	1	0	5	3	5	3	5	4	4	4	4	5	5	5	5	2	4	5	3	5	5	4	5	4	5	4	4	4	4	4	4	5	4	4	4	3	3	4	4	5	2	4	5	4	4	4
54	2	7	1	1	0	5	2	5	3	4	5	3	2	4	5	4	4	5	4	5	5	3	2	5	5	5	4	2	5	4	5	1	5	4	5	2	3	5	5	3	3	2	5	3	4	3	5	5	3
54	1	7	1	1	0	1	2	5	4	4	1	5	2	2	4	3	4	5	3	4	4	3	2	4	4	1	4	2	3	3	3	2	4	2	4	1	5	5	2	4	1	2	4	3	5	5	4	5	4
54	1	6	1	1	0	4	3	3	2	4	4	4	3	4	4	3	3	4	3	5	3	2	4	2	3	4	3	4	3	4	3	2	4	3	4	4	3	4	4	1	4	3	3	3	4	3	5	2	3
54	1	3	1	1	0	5	3	4	2	4	3	4	2	2	5	3	5	4	2	4	3	3	2	4	5	4	4	2	2	4	4	2	4	4	4	2	4	4	2	4	4	2	3	3	3	3	4	4	3
54	1	5	1	1	0	5	3	3	2	3	3	5	3	2	5	4	5	5	3	4	3	3	4	4	2	3	4	3	3	3	3	3	4	2	4	2	5	3	3	2	3	3	2	4	3	3	4	2	3
54	1	6	1	1	0	4	2	3	1	4	4	4	3	2	4	3	4	3	3	4	4	3	4	3	4	4	3	2	2	4	4	2	2	2	1	3	4	4	2	3	3	3	2	2	4	1	4	3	1
54	1	5	1	1	0	2	3	5	3	4	2	4	3	3	5	4	5	4	3	3	4	1	4	3	4	4	3	4	3	4	4	2	4	3	3	4	3	4	3	3	3	2	4	2	4	2	3	4	4
54	1	2	1	1	0	4	3	5	2	4	5	5	4	3	5	3	4	5	3	4	5	2	5	3	4	5	2	5	3	5	5	2	5	2	3	4	4	5	2	3	4	2	4	1	3	4	3	4	2
53	2	7	1	1	0	2	3	4	3	5	5	4	2	2	5	4	4	4	3	4	4	4	4	2	5	4	5	4	2	5	5	3	4	3	5	3	3	4	2	4	4	2	4	2	5	5	5	2	5
53	1	5	1	1	0	5	2	5	3	5	2	5	2	4	5	4	4	5	4	5	3	2	2	5	5	4	4	5	4	5	2	4	4	4	4	3	4	3	4	3	3	4	4	4	5	5	4	2	5
53	2	7	1	1	0	3	4	4	2	5	3	4	4	2	5	3	4	5	2	4	4	4	3	3	3	3	4	2	2	5	4	2	4	2	3	4	2	5	2	3	2	2	4	1	2	3	4	1	4
53	2	3	1	1	0	3	2	5	2	2	3	4	4	5	5	3	5	5	3	1	3	1	2	3	2	2	4	5	3	3	3	1	4	3	3	2	4	3	4	2	3	2	2	4	2	4	3	4	4
53	1	7	1	1	0	4	3	5	3	3	2	4	4	4	5	3	4	5	4	5	3	3	4	4	2	3	4	3	4	3	4	4	4	3	5	4	5	5	4	2	3	4	4	3	3	3	4	4	4
53	2	7	1	1	0	4	3	4	2	3	3	3	4	3	5	3	5	4	3	3	5	4	4	2	4	4	4	4	3	4	3	3	4	4	4	3	4	3	3	3	3	4	4	2	4	4	4	4	3
53	2	3	1	1	0	5	3	4	1	3	5	4	4	3	4	4	4	5	4	5	3	4	4	3	4	5	4	4	3	4	4	2	4	2	4	4	5	5	3	3	4	4	4	2	3	4	4	4	2
53	2	7	1	1	0	4	3	5	2	4	5	5	5	3	4	4	5	5	3	2	4	3	4	4	3	5	5	5	3	4	5	2	5	3	2	5	4	5	2	3	3	3	5	2	4	2	5	5	2
53	2	3	1	1	0	4	3	4	5	2	4	4	2	5	4	2	3	3	4	2	3	4	4	5	4	3	4	2	5	3	3	2	2	4	4	3	4	3	4	2	3	2	4	5	2	4	4	2	4
53	1	6	1	1	0	1	2	1	2	5	4	5	4	3	5	4	5	4	3	4	4	5	2	2	5	3	4	2	3	5	2	3	4	3	4	4	3	4	3	2	4	2	3	4	5	5	4	1	1
53	1	3	1	1	0	4	1	5	4	5	3	4	5	2	4	2	2	5	5	4	5	1	4	5	5	4	4	3	1	5	5	1	5	5	4	1	1	5	2	5	3	1	5	2	5	4	5	4	1
53	2	3	1	1	0	3	4	3	4	2	2	3	3	4	3	2	5	4	3	3	3	4	2	5	1	3	4	2	3	2	2	2	3	3	3	2	4	1	2	3	2	3	2	3	2	2	3	3	3
53	2	2	1	1	0	4	3	5	4	4	3	4	4	4	3	2	4	4	3	4	3	2	5	4	5	4	4	3	3	4	2	2	4	3	3	2	4	4	4	2	4	3	4	3	3	3	4	2	3
53	1	3	1	1	0	2	3	4	3	4	2	2	4	4	4	3	4	4	4	4	2	2	4	4	4	2	2	3	3	3	1	3	4	4	3	2	3	3	3	1	1	3	5	4	3	3	4	4	3
53	1	3	1	1	0	4	3	2	1	4	3	4	2	3	3	3	5	3	4	3	3	4	3	2	4	3	4	4	3	3	2	4	3	2	4	3	4	4	2	2	5	2	3	4	3	5	4	2	4
52	2	7	1	1	0	5	5	2	2	4	3	4	1	4	5	4	4	3	3	5	4	5	3	2	5	5	4	4	2	4	4	1	4	2	5	5	4	5	2	3	4	1	3	2	5	5	5	2	3
52	2	4	1	1	0	4	4	4	3	3	2	4	2	3	4	2	5	4	3	4	3	3	3	4	2	2	4	2	2	4	3	4	4	3	4	3	5	4	2	2	2	4	4	2	3	4	4	4	3
52	1	5	1	1	0	4	4	4	2	5	3	4	2	4	5	5	4	4	3	5	4	3	3	4	5	4	3	3	2	4	3	1	4	3	4	2	4	4	3	2	4	3	4	4	5	4	5	3	3
52	2	5	1	1	0	2	4	4	4	2	2	4	3	4	2	2	4	4	4	4	3	4	3	4	4	1	4	4	4	3	2	3	4	2	2	2	4	3	4	2	1	4	3	4	3	3	4	2	2
52	2	6	1	1	0	4	2	4	2	2	2	3	4	3	4	4	2	4	4	4	3	3	4	4	3	3	3	3	4	3	4	2	3	4	3	3	4	3	4	2	4	2	4	4	3	2	3	2	3
52	2	6	1	1	0	2	2	4	2	3	2	3	4	2	4	4	4	4	3	4	2	3	2	4	3	2	4	4	1	4	3	3	3	2	3	2	4	4	2	4	3	4	4	1	4	4	4	2	2
52	2	5	1	1	0	3	2	4	4	2	2	4	3	2	4	3	2	4	4	4	3	2	4	3	3	4	3	2	4	2	3	2	2	4	4	2	4	4	4	3	3	2	3	4	3	4	4	3	4
52	2	5	1	1	0	5	2	5	5	3	5	5	1	5	5	1	3	5	5	5	5	2	1	5	1	5	2	5	5	3	4	3	5	5	2	3	5	4	4	1	5	2	5	5	5	1	5	1	1
52	2	6	1	1	0	5	4	4	1	4	5	3	4	4	5	3	5	4	4	4	4	5	5	3	4	5	4	3	4	4	4	4	3	3	5	4	4	3	4	5	5	4	4	2	5	5	5	2	4
52	2	7	1	1	0	5	3	5	3	2	5	5	3	2	5	4	2	5	5	5	5	4	2	5	4	4	5	3	2	3	3	5	5	4	4	3	4	4	2	1	5	4	5	2	2	3	4	3	5
52	2	7	1	1	0	1	3	1	4	4	4	2	4	3	2	3	4	4	4	5	4	3	4	4	3	4	4	4	4	4	3	3	5	3	3	3	4	3	2	2	4	4	4	2	4	3	4	4	2
52	2	7	1	1	0	4	5	5	3	4	2	5	4	3	5	3	5	5	4	5	3	5	4	4	5	2	5	2	2	4	3	4	4	4	4	2	5	4	3	3	3	4	4	3	5	3	4	4	3
52	2	5	1	1	0	2	4	4	2	2	4	4	3	2	5	3	4	4	3	4	5	4	3	2	4	3	5	4	3	3	3	2	4	2	5	3	5	3	2	3	4	3	3	2	4	5	4	4	4
51	1	4	1	1	0	5	3	5	4	4	2	5	3	4	4	4	4	5	4	4	3	1	5	4	4	3	4	5	4	4	2	1	5	5	4	1	4	4	4	2	3	2	4	5	4	4	3	3	3
51	1	3	1	1	0	1	3	5	1	3	5	5	5	1	5	4	5	5	4	4	3	2	3	1	5	5	5	4	3	3	2	1	5	2	1	4	4	2	2	2	5	1	5	2	4	1	5	4	3
51	1	7	1	1	0	4	4	3	1	3	3	4	3	2	4	3	4	4	3	3	3	4	4	3	4	3	4	4	2	3	3	3	2	3	3	2	3	4	2	3	3	4	4	3	3	3	4	3	3
51	2	7	1	1	0	4	2	4	2	3	4	2	4	4	4	4	4	4	3	4	2	3	4	5	3	4	4	4	3	3	4	2	2	3	3	4	3	4	4	2	4	4	4	3	4	2	4	3	2
50	2	3	1	1	0	3	2	4	3	3	2	4	4	4	4	4	5	5	4	5	4	2	4	3	4	2	3	5	4	3	2	2	4	5	4	2	4	4	4	1	3	2	4	4	3	3	4	4	3
50	1	3	1	1	0	5	1	4	4	5	4	5	3	3	5	4	1	4	2	5	4	3	2	4	5	4	5	3	3	5	5	3	4	3	4	4	4	3	3	3	3	2	4	3	5	4	3	3	4
50	1	6	1	1	0	3	4	4	2	3	2	4	4	1	4	4	5	4	1	5	4	5	2	2	4	2	4	2	1	4	3	2	5	1	3	2	5	4	1	1	2	4	4	3	4	3	5	3	1
50	2	7	1	1	0	4	2	4	2	4	3	3	4	4	4	3	5	4	3	3	3	1	5	4	4	4	3	4	3	3	3	3	3	3	4	3	4	4	3	4	3	3	4	2	3	4	3	4	3
50	2	7	1	1	0	5	3	2	1	4	5	4	3	2	5	4	5	5	2	4	3	1	5	1	3	5	4	5	2	4	2	3	3	2	5	3	5	5	2	4	4	3	3	3	4	5	3	4	3
50	1	7	1	1	0	5	5	5	1	5	5	4	4	1	5	4	5	5	1	4	4	4	4	1	5	5	4	5	1	5	4	4	5	1	5	5	4	5	1	4	4	5	5	1	5	5	4	5	4
50	2	5	1	1	0	5	3	4	3	4	5	4	2	1	4	4	3	4	3	3	4	2	4	4	5	4	4	4	4	5	4	2	4	2	5	3	4	4	2	4	3	2	4	2	3	4	3	4	1
50	1	7	1	1	0	4	4	4	3	4	3	3	3	4	5	3	5	4	3	4	3	4	1	4	4	4	3	4	3	4	4	2	3	3	4	5	4	3	4	5	2	2	4	2	5	2	4	4	3
50	1	3	1	1	0	4	4	3	2	4	4	4	3	3	4	3	5	3	2	2	3	4	1	2	4	4	4	1	2	4	2	4	2	2	5	4	5	4	2	5	4	4	2	3	2	4	5	1	5
50	2	7	1	1	0	5	3	5	1	5	5	5	4	3	5	5	5	5	1	5	5	5	5	2	5	5	3	3	1	5	5	2	5	1	5	5	4	5	3	1	5	3	5	2	5	4	5	5	5
50	2	3	1	1	0	4	3	3	3	2	2	3	3	4	3	2	4	4	4	3	2	3	4	4	4	4	4	3	4	3	2	3	3	4	4	2	3	3	4	1	4	3	3	4	3	3	4	3	3
50	2	7	1	1	0	5	4	4	2	5	3	5	2	5	5	4	5	4	4	4	4	2	2	4	4	5	4	4	4	4	3	4	4	3	4	3	4	4	3	4	4	4	4	2	4	4	4	3	3
50	1	1	1	1	0	2	4	5	3	1	3	3	5	1	5	3	5	5	3	4	4	1	5	2	3	3	3	2	2	2	5	2	4	4	3	4	4	5	1	3	2	2	3	1	4	3	3	5	3
50	1	3	1	1	0	3	2	3	4	3	2	4	3	2	3	1	5	4	4	4	3	4	2	4	3	2	2	2	3	4	4	2	3	3	4	1	5	3	2	3	1	3	3	3	3	3	4	4	2
50	1	3	1	1	0	3	2	5	1	2	1	5	4	3	3	3	5	5	2	5	2	4	4	3	3	1	4	2	2	3	3	2	3	3	2	2	4	4	2	2	2	3	3	3	2	1	4	3	2
50	1	7	1	1	0	5	4	4	1	4	4	5	4	2	5	4	5	4	2	5	4	4	5	2	4	4	5	4	1	4	4	2	4	1	5	4	4	4	1	4	4	4	4	2	5	4	5	4	4
49	1	7	1	1	0	4	2	4	3	2	2	4	4	4	2	3	4	4	4	2	3	3	4	4	3	4	3	2	4	2	3	2	4	3	2	4	3	4	4	2	4	2	3	4	2	1	4	2	4
49	2	3	1	1	0	3	5	5	3	2	3	5	5	2	4	3	5	5	1	4	4	5	2	3	5	4	3	4	3	4	2	5	5	5	4	1	5	5	2	2	2	5	3	3	3	3	4	3	1
49	2	7	1	1	0	4	2	5	2	4	4	5	5	2	5	5	5	5	2	4	4	4	5	3	4	4	4	5	2	4	5	4	5	1	5	4	4	4	2	2	5	4	5	1	4	5	4	5	5
49	1	3	1	1	0	5	5	5	1	5	4	5	5	3	4	4	5	5	2	4	3	3	5	1	4	3	3	5	3	4	3	4	3	3	3	4	4	4	2	3	3	3	4	2	4	3	3	4	2
49	2	3	1	1	0	4	4	5	2	3	4	4	4	3	4	4	4	4	3	4	4	4	5	2	5	4	4	3	2	4	3	4	4	2	4	4	4	4	3	3	4	4	3	2	2	4	4	3	2
49	1	7	1	1	0	2	2	4	1	4	5	4	3	2	5	4	5	4	2	4	2	4	2	2	3	2	3	2	2	4	3	3	4	2	4	2	4	4	2	4	2	2	3	4	5	2	3	4	1
49	1	7	1	1	0	2	5	4	4	2	1	2	4	2	4	2	4	4	2	5	2	2	5	1	1	2	4	5	1	2	2	2	4	1	5	2	4	4	2	2	2	4	2	1	5	1	4	4	4
49	2	3	1	1	0	2	3	4	2	2	1	4	5	4	4	2	4	4	4	4	2	4	5	4	3	1	4	2	3	3	3	3	4	2	3	2	4	4	4	2	2	4	4	4	4	2	4	2	3
49	1	6	1	1	0	3	4	4	3	4	2	4	2	4	4	3	5	4	3	3	4	3	3	3	4	2	4	3	4	4	3	2	4	4	3	3	3	3	4	2	2	4	3	3	3	3	4	2	3
48	2	6	1	1	0	5	5	3	2	4	5	4	3	2	4	4	4	4	2	4	5	5	3	2	5	5	5	2	2	5	5	4	5	3	4	4	3	4	1	3	4	3	4	2	4	4	4	3	3
48	2	7	1	1	0	4	2	5	2	4	2	3	4	4	4	3	3	4	4	4	3	2	4	3	3	2	3	2	4	4	4	1	5	4	4	4	3	4	4	3	4	1	4	4	3	5	4	3	3
48	2	5	1	1	0	4	4	4	1	4	2	4	3	1	3	4	5	4	2	5	4	4	2	2	3	4	3	1	1	3	5	1	3	4	4	2	4	4	2	2	2	2	5	2	2	4	4	1	3
48	2	7	1	1	0	4	2	4	3	4	2	5	2	5	5	3	3	5	4	4	3	2	1	5	5	2	3	3	3	3	4	2	2	4	4	2	4	4	2	2	2	2	3	4	4	3	4	3	3
48	1	7	1	1	0	5	1	4	4	4	3	3	4	2	4	3	5	4	3	5	4	4	3	4	4	3	1	3	2	5	4	3	3	2	2	3	3	3	2	4	2	4	4	3	5	2	5	4	3
48	1	7	1	1	0	3	2	4	1	3	4	4	2	2	5	4	3	4	3	5	2	4	4	2	4	2	4	4	2	3	4	1	4	2	4	2	4	3	2	3	3	1	4	2	4	5	4	2	4
48	2	7	1	1	0	5	2	4	3	4	3	5	3	3	5	4	3	5	3	2	4	2	3	4	4	4	5	3	2	4	5	4	4	3	5	4	5	5	4	2	5	2	5	2	2	5	4	2	5
48	2	7	1	1	0	5	3	3	4	4	4	4	2	4	4	2	5	3	3	4	3	5	1	5	4	4	4	1	5	3	3	2	2	5	5	1	1	2	4	2	4	3	2	3	3	3	3	1	4
48	1	2	1	1	0	2	2	2	3	4	3	4	5	4	4	2	3	2	4	4	2	3	4	3	2	3	1	3	3	2	3	3	3	4	1	3	4	3	4	2	2	3	3	3	2	5	3	3	2
48	2	3	1	1	0	5	2	5	2	4	1	5	4	2	5	4	4	5	2	4	4	3	4	4	4	2	5	3	2	4	3	4	4	2	3	2	5	4	2	3	4	4	4	2	4	3	4	4	2
47	2	5	1	1	0	5	3	4	2	4	4	5	4	3	5	4	4	5	2	5	5	5	4	3	5	4	5	5	2	4	4	3	2	2	5	4	5	5	3	2	5	3	4	3	4	3	5	4	4
47	2	5	1	1	0	4	4	4	1	2	4	4	2	2	4	4	5	4	3	4	5	4	3	2	4	4	3	4	2	4	4	4	4	3	4	3	3	4	2	3	4	4	3	2	2	4	4	4	3
47	2	3	1	1	0	5	2	3	3	3	4	4	2	4	4	4	4	4	4	4	4	4	2	4	4	4	4	2	4	4	4	2	4	4	2	4	4	4	4	2	2	2	4	4	2	2	4	2	2
47	2	5	1	1	0	5	2	5	3	4	4	4	5	4	5	4	3	5	4	4	3	3	5	5	4	4	3	4	4	5	3	3	4	4	5	3	5	4	4	3	5	4	4	2	3	5	3	4	4
47	1	5	1	1	0	5	2	4	2	3	4	4	3	3	5	3	4	4	3	5	3	3	3	3	4	3	3	3	3	3	2	2	3	3	5	3	4	4	3	2	4	3	4	3	3	5	5	2	4
47	2	7	1	1	0	4	4	4	2	4	4	4	4	4	4	3	5	4	2	4	3	3	4	4	4	4	4	5	4	3	4	4	5	3	5	4	4	4	3	2	4	4	4	3	2	4	4	3	4
47	1	6	1	1	0	2	2	5	4	3	2	4	4	4	3	2	3	5	4	4	2	3	3	5	3	2	3	2	4	2	1	5	3	4	4	2	4	3	4	3	2	3	4	4	3	3	5	1	2
47	2	6	1	1	0	3	1	5	3	3	2	4	4	3	5	4	5	4	3	4	2	2	5	2	4	3	2	2	3	3	3	3	4	4	2	2	4	4	2	3	3	3	3	2	4	5	2	3	1
47	1	7	1	1	0	5	2	4	4	3	4	4	4	4	5	2	5	4	5	5	5	4	4	4	4	3	5	1	4	2	2	2	5	4	4	1	5	2	2	4	5	4	3	4	5	4	5	4	4
47	1	2	1	1	0	4	3	5	2	4	5	4	5	3	1	4	2	5	3	5	3	3	3	4	5	3	5	3	3	5	4	3	5	3	3	4	4	5	2	2	4	2	5	2	4	4	4	4	2
47	2	7	1	1	0	5	3	3	4	3	4	4	2	4	3	2	5	3	4	4	3	2	2	5	4	4	4	2	3	4	4	1	4	4	5	2	4	3	3	2	4	2	3	2	4	4	4	1	3
47	2	7	1	1	0	4	4	4	2	3	2	4	4	2	5	3	5	4	1	5	3	4	1	5	3	2	4	2	2	3	2	5	4	2	5	2	5	5	1	3	2	5	3	2	3	4	4	4	4
46	2	7	1	1	0	1	3	3	2	1	4	1	4	2	1	4	4	3	3	1	1	1	2	4	1	5	5	3	3	5	4	2	4	3	5	5	3	4	2	3	4	2	4	2	5	4	5	4	5
46	1	7	1	1	0	5	3	4	2	4	4	4	3	2	5	4	4	5	3	5	4	4	5	4	5	4	5	2	2	4	5	1	5	4	5	2	5	5	1	1	5	4	5	2	2	5	5	2	5
46	1	7	1	1	0	2	2	5	2	3	2	3	5	2	4	3	4	5	3	4	2	1	4	4	3	2	3	4	3	3	4	2	4	4	4	4	3	4	2	2	2	2	4	2	3	5	5	5	5
46	2	5	1	1	0	5	2	5	1	4	2	3	4	4	5	5	4	5	2	3	3	2	2	3	4	3	4	4	3	4	3	2	5	2	3	3	3	5	2	1	4	4	4	2	4	3	5	4	3
46	2	7	1	1	0	4	4	3	3	2	4	4	3	3	4	4	4	3	4	5	3	3	3	4	4	4	4	4	2	5	4	2	3	3	5	2	4	2	2	4	3	3	2	4	5	5	5	2	5
46	2	3	1	1	0	5	4	5	1	4	3	5	5	2	5	5	5	5	2	4	5	5	5	1	4	4	5	5	3	4	3	2	5	1	3	4	5	5	2	2	4	3	5	2	3	3	5	5	2
46	2	6	1	1	0	3	2	4	3	3	2	3	2	5	4	2	4	4	4	5	4	4	2	4	4	3	4	3	3	4	4	3	3	3	5	2	4	3	4	2	2	3	3	3	4	4	5	2	4
46	2	7	1	1	0	1	4	4	2	2	2	4	5	2	2	4	4	4	3	2	2	4	4	1	1	2	4	4	2	2	2	3	4	2	2	2	4	4	2	2	2	4	5	2	2	4	4	5	2
46	1	7	1	1	0	5	2	4	4	4	2	4	2	3	4	4	5	4	3	4	4	2	2	4	5	2	4	3	2	4	3	4	4	3	1	2	4	3	2	2	4	2	4	2	5	2	5	1	2
46	2	5	1	1	0	4	4	5	2	3	2	4	5	4	4	4	5	5	3	3	4	3	3	4	3	2	4	4	4	2	4	3	5	2	3	2	4	4	3	2	4	4	4	2	2	2	4	4	3
46	2	3	1	1	0	4	2	2	4	3	3	3	2	2	3	2	4	3	4	3	2	2	4	4	3	3	2	2	4	3	3	3	3	4	3	3	3	3	4	3	1	2	3	3	3	3	3	2	3
46	1	3	1	1	0	4	3	4	2	4	3	4	3	2	4	3	5	5	2	5	4	2	3	4	5	3	2	2	2	4	3	3	4	3	4	2	3	4	3	4	2	3	4	2	4	3	3	3	3
46	2	3	1	1	0	4	3	3	2	3	3	5	3	2	4	3	3	4	3	3	4	4	2	3	4	3	4	3	3	3	3	2	4	4	3	3	4	4	2	2	4	2	4	3	3	2	4	3	3
46	1	6	1	1	0	3	3	4	4	4	4	3	4	2	5	2	5	4	3	4	3	5	3	4	4	4	3	1	3	4	3	4	1	2	4	4	5	3	2	2	4	3	2	2	3	5	5	3	3
46	1	6	1	1	0	5	4	3	2	3	5	3	2	2	3	2	4	4	2	2	4	2	1	2	4	5	5	2	2	2	2	2	2	4	2	4	4	3	4	1	5	4	3	2	2	2	4	2	2
45	2	3	1	1	0	2	3	5	3	3	2	3	3	2	3	3	5	5	2	4	2	3	4	2	3	2	4	2	2	3	2	3	4	2	3	2	4	4	2	2	2	3	4	3	2	2	4	4	2
45	1	6	1	1	0	4	2	5	3	3	2	5	4	4	2	3	4	5	4	4	3	5	5	4	5	2	4	3	4	3	2	5	4	4	4	2	4	4	4	2	2	4	4	2	3	3	4	3	5
45	1	3	1	1	0	3	2	4	3	4	2	4	2	4	3	2	4	4	4	2	3	4	2	2	4	2	2	2	2	3	4	2	4	3	2	2	3	3	2	4	2	2	4	2	3	2	4	4	2
45	2	5	1	1	0	5	3	5	1	2	4	4	5	3	4	3	5	5	2	4	3	2	5	4	4	5	4	5	2	3	5	2	3	3	3	4	4	1	3	1	5	3	4	2	1	3	4	4	2
45	1	7	1	1	0	4	2	5	1	5	4	4	4	2	5	4	5	4	2	4	4	3	4	1	5	4	4	4	3	4	3	4	4	2	4	3	5	5	2	3	4	4	5	2	4	5	3	4	2
45	2	7	1	1	0	4	5	5	3	4	4	3	5	2	2	5	5	5	3	4	5	5	5	3	3	3	4	5	2	3	3	5	4	2	3	2	5	2	2	1	5	5	5	3	4	3	5	2	2
45	2	3	1	1	0	3	2	5	4	4	2	5	5	2	5	4	4	5	4	5	3	1	5	5	3	2	2	5	2	4	2	1	3	4	2	2	4	5	4	2	4	2	4	4	4	1	4	4	2
45	2	5	1	1	0	5	3	4	2	3	4	4	4	3	4	4	4	5	2	4	4	5	3	3	5	4	5	3	2	4	4	3	3	2	3	3	4	4	2	3	5	3	4	2	4	4	3	3	3
45	1	3	1	1	0	3	2	4	4	3	2	4	3	4	3	2	3	4	4	4	3	2	4	4	3	2	3	1	3	4	3	3	2	3	2	2	4	4	4	2	3	3	2	2	4	3	3	2	2
44	2	7	1	1	0	5	4	5	4	4	5	4	3	4	3	3	4	5	4	4	4	2	1	4	4	5	3	2	2	4	5	3	4	5	2	5	4	3	4	5	4	4	3	3	5	1	5	5	2
44	1	5	1	1	0	5	2	5	2	4	3	4	5	4	5	4	5	4	4	4	5	3	3	4	4	4	4	3	3	4	4	4	1	3	4	4	4	4	5	2	3	3	4	3	4	3	5	3	4
44	2	3	1	1	0	3	2	5	3	2	4	2	3	4	4	2	3	4	4	4	2	4	1	4	4	3	4	3	4	2	2	4	2	5	4	2	4	4	4	1	3	4	1	3	2	4	4	2	4
44	2	3	1	1	0	4	2	2	4	2	4	4	1	4	4	3	2	2	4	3	2	3	2	4	3	4	4	2	4	3	3	2	2	4	3	4	3	2	4	3	2	2	3	3	3	4	4	1	3
44	2	4	1	1	0	3	4	4	2	3	2	5	4	2	3	2	5	4	3	5	2	4	4	2	3	2	4	2	3	3	2	3	4	2	3	2	5	3	2	2	3	3	4	2	3	2	4	3	3
44	2	3	1	1	0	4	2	4	2	2	3	5	2	4	4	3	5	4	2	4	2	3	1	5	2	2	5	2	2	2	1	4	3	1	4	2	4	4	2	2	3	4	2	4	3	3	5	4	2
44	1	5	1	1	0	5	3	3	1	4	3	4	2	4	5	3	4	3	4	4	5	2	2	4	4	4	4	3	4	3	2	4	3	4	3	2	4	3	3	2	3	4	3	4	4	2	5	1	4
44	1	6	1	1	0	3	2	4	2	3	2	4	2	3	2	3	4	4	4	2	3	3	4	3	3	1	4	2	3	3	3	2	4	3	2	2	3	4	2	3	2	3	2	3	3	4	3	3	2
44	2	5	1	1	0	5	3	4	3	4	2	5	5	5	5	3	4	5	4	4	4	3	3	5	5	4	5	4	4	5	3	3	4	2	5	1	5	4	4	2	4	2	4	4	4	5	5	3	3
44	2	7	1	1	0	5	2	4	1	5	5	5	4	2	5	5	5	5	4	3	5	4	5	2	5	5	5	5	1	5	5	3	1	1	4	5	5	5	2	1	5	2	5	2	5	5	5	4	5
44	2	7	1	1	0	4	3	4	1	4	4	5	2	2	5	4	5	4	3	5	4	4	2	3	5	4	5	4	2	4	4	5	4	3	5	3	5	5	2	2	4	4	5	2	5	5	4	2	3
44	2	5	1	1	0	4	3	4	2	4	4	4	3	4	4	3	4	4	4	4	4	4	4	2	4	4	4	4	2	4	4	5	3	2	4	4	4	4	2	2	4	5	3	3	4	4	4	4	4
44	1	2	1	1	0	4	4	4	4	2	2	4	2	4	4	2	4	4	4	2	4	4	2	4	2	2	4	4	4	2	4	2	2	4	2	2	4	4	4	2	2	2	4	2	4	2	2	3	2
44	2	3	1	1	0	4	4	5	3	1	2	4	1	5	4	1	3	5	3	3	1	1	4	4	1	5	3	3	5	1	3	3	4	4	1	3	5	4	5	3	3	2	5	4	1	3	4	5	3
44	2	6	1	1	0	5	4	4	2	4	4	4	4	3	4	3	4	1	4	1	4	4	2	4	5	4	4	2	2	3	4	2	3	3	4	4	4	4	3	4	4	4	4	2	3	4	3	2	2
43	2	4	1	1	0	5	4	5	1	5	5	5	5	3	5	4	5	5	3	5	5	4	5	2	5	5	4	5	2	5	4	5	4	3	3	4	5	5	2	2	4	4	5	2	5	4	4	4	3
43	1	7	1	1	0	2	2	2	3	4	2	4	2	2	5	3	3	2	2	5	3	3	2	4	5	2	4	3	3	4	2	2	3	4	3	2	4	3	2	4	2	2	3	4	5	3	4	2	2
43	2	7	1	1	0	5	2	5	1	4	5	3	4	3	4	5	4	5	2	3	4	2	5	2	2	4	2	5	4	4	5	2	5	3	3	5	4	5	2	2	3	4	4	1	3	4	3	4	2
43	1	5	1	1	0	4	3	4	4	5	4	5	5	3	3	4	3	5	4	4	3	4	5	4	4	5	4	3	4	4	4	3	2	4	3	3	4	4	2	4	5	2	4	3	4	3	5	2	2
43	2	5	1	1	0	3	4	3	4	2	4	3	3	4	5	4	5	4	3	2	4	1	4	3	5	4	4	4	2	3	4	1	2	2	1	5	4	4	3	2	5	1	4	2	2	4	4	1	1
43	2	6	1	1	0	5	3	5	3	4	5	4	4	5	4	4	5	5	2	3	5	3	3	2	5	5	4	4	3	5	3	2	5	4	3	3	3	4	4	2	5	4	3	3	3	2	3	2	3
43	2	5	1	1	0	5	4	4	1	4	2	4	3	5	3	3	4	5	4	3	5	1	3	4	3	4	4	2	3	4	3	3	2	3	5	1	5	3	4	3	5	4	4	4	3	4	5	3	3
43	1	7	1	1	0	4	3	3	3	3	4	5	3	2	5	3	3	3	3	3	3	4	4	4	2	5	3	1	4	2	3	2	2	4	3	4	4	2	2	3	4	3	3	3	2	2	4	1	5
43	2	7	1	1	0	1	4	5	2	4	4	5	3	4	5	5	4	5	4	5	4	4	4	2	4	5	5	5	4	4	4	4	5	4	5	2	5	5	2	4	4	4	4	3	4	5	5	5	2
43	2	3	1	1	0	5	2	5	2	4	4	5	3	2	4	4	5	5	4	5	4	2	4	4	4	4	2	3	4	4	3	2	4	4	4	3	4	4	3	4	4	3	4	4	3	3	4	5	3
43	2	7	1	1	0	4	2	5	3	4	3	2	5	2	4	3	4	4	4	5	2	2	5	1	1	5	3	5	2	4	5	1	3	4	5	3	3	4	2	1	4	3	4	1	4	3	4	4	3
43	1	7	1	1	0	2	2	2	2	4	4	4	2	2	4	4	4	4	2	4	2	4	4	2	4	2	4	2	2	4	4	2	4	4	5	2	4	2	2	2	4	2	4	2	4	5	4	2	4
43	2	7	1	1	0	1	3	2	2	4	5	1	2	4	4	4	4	4	4	5	4	5	2	4	4	5	5	2	4	4	4	5	4	3	4	4	5	4	3	5	4	5	5	2	4	3	5	2	4
43	1	5	1	1	0	2	2	2	2	3	5	2	4	4	1	3	4	3	4	5	5	3	1	4	3	3	5	1	2	4	2	2	2	4	5	2	4	2	4	5	2	3	3	4	5	2	5	2	2
43	2	7	1	1	0	2	4	4	3	4	2	4	3	2	4	3	5	4	3	5	3	4	3	3	4	3	5	3	2	4	3	4	5	3	5	2	4	3	2	2	3	4	4	2	5	5	4	4	4
43	1	2	1	1	0	3	2	4	2	3	2	4	4	4	4	4	4	4	3	4	3	2	3	2	4	3	3	4	2	3	3	2	4	2	2	3	4	4	2	1	3	2	4	3	3	2	4	4	2
43	1	5	1	1	0	5	3	4	3	4	4	5	2	3	5	4	4	4	4	5	5	4	2	5	5	4	3	4	4	5	4	4	2	3	4	4	4	4	3	2	5	4	3	3	4	4	4	2	3
43	2	6	1	1	0	2	4	4	2	4	2	4	4	2	4	3	5	4	2	4	3	4	5	3	4	2	4	4	1	4	3	4	4	2	4	2	4	4	1	3	3	4	4	2	3	4	4	3	4
43	1	6	1	1	0	2	4	3	3	3	4	2	3	3	4	3	3	3	3	4	3	2	3	2	3	4	3	3	3	2	2	4	3	3	2	3	3	2	3	2	3	4	2	3	3	2	4	2	2
43	2	6	1	1	0	4	3	4	1	3	4	4	4	4	4	4	4	4	3	3	4	3	4	3	4	5	4	5	3	4	4	3	4	3	4	5	3	4	2	3	4	3	4	3	4	3	4	4	3
43	2	7	1	1	0	4	3	5	3	5	2	4	5	2	5	4	5	5	4	4	4	3	5	3	4	4	2	5	3	5	5	1	4	4	5	3	3	5	2	3	3	2	4	3	4	5	3	4	4
42	1	6	1	1	0	4	4	4	1	4	2	5	4	3	4	4	5	4	2	4	4	5	4	1	4	2	4	2	1	5	3	4	4	2	3	2	4	4	2	2	4	4	4	2	4	2	5	3	4
42	1	3	1	1	0	5	4	4	2	5	5	5	3	3	5	5	5	5	3	5	4	5	4	2	5	5	4	5	3	5	4	4	4	3	4	5	4	5	3	3	5	2	5	3	5	5	4	4	2
42	2	6	1	1	0	4	2	5	2	4	4	4	4	2	5	4	4	4	3	4	3	4	2	2	4	5	5	3	2	4	4	4	4	2	4	4	4	4	2	4	4	3	4	2	3	4	4	4	2
42	2	7	1	1	0	3	4	5	4	1	3	4	5	5	5	2	5	5	4	5	3	1	5	5	3	3	2	2	5	3	3	2	4	4	4	2	4	4	3	4	1	2	3	4	3	4	2	2	4
42	2	7	1	1	0	5	1	5	2	4	4	4	4	2	5	3	2	5	4	3	4	3	2	3	4	5	3	3	2	4	4	2	4	3	1	4	4	4	1	4	5	4	5	1	3	5	3	4	4
42	2	4	1	1	0	2	2	5	2	2	2	4	5	5	4	1	2	5	5	4	3	1	5	5	3	3	1	4	5	2	5	1	5	3	2	4	2	5	3	2	2	2	4	4	2	2	1	2	3
42	2	7	1	1	0	4	3	4	5	4	4	4	2	4	5	2	2	4	4	5	5	5	1	5	5	5	4	1	5	5	2	2	4	5	5	1	5	2	2	2	4	4	3	4	5	5	4	4	5
42	1	7	1	1	0	5	2	4	2	3	5	4	3	4	5	5	4	4	4	4	5	4	3	4	3	5	4	2	3	3	5	3	4	4	4	4	4	4	3	2	4	4	4	3	4	3	4	4	4
42	1	7	1	1	0	4	2	5	2	4	4	4	4	2	4	4	4	5	3	4	4	4	4	2	4	4	4	4	3	4	4	2	4	4	4	4	4	4	2	2	4	3	4	2	4	4	4	4	2
42	1	7	1	1	0	3	2	4	1	4	4	4	3	1	5	4	5	4	2	5	4	3	4	1	5	4	4	2	1	5	3	2	4	1	4	4	3	3	1	4	3	3	4	1	5	3	2	4	4
42	2	6	1	1	0	3	3	4	3	4	3	3	3	4	3	4	3	4	4	3	4	4	3	2	3	4	4	4	4	3	3	1	5	3	2	2	3	4	3	2	2	1	4	3	3	3	2	4	2
42	1	3	1	1	0	4	3	5	1	4	4	5	4	2	5	3	5	5	3	3	4	5	2	4	3	4	4	2	2	5	4	4	3	1	1	3	4	3	2	4	4	3	4	1	2	1	4	3	2
42	1	7	1	1	0	5	3	4	2	3	5	3	4	3	4	4	3	4	3	2	3	3	2	2	3	5	2	2	4	3	4	3	4	4	2	5	2	4	3	3	4	2	4	2	2	3	4	3	3
42	1	7	1	1	0	4	2	4	2	4	2	4	2	1	4	4	5	4	3	5	4	4	2	4	4	2	4	1	1	4	4	2	3	2	2	2	4	4	1	4	4	2	4	3	4	2	5	4	2
42	1	7	1	1	0	4	3	4	4	2	2	4	3	4	5	3	5	4	4	5	4	5	3	4	3	2	4	2	4	3	3	5	2	3	4	2	5	2	3	3	4	5	2	4	5	2	5	2	5
42	2	7	1	1	0	5	3	5	1	5	5	4	3	2	4	4	5	5	4	4	4	2	1	3	5	5	2	2	1	5	5	4	4	2	3	5	3	5	1	4	5	4	5	1	5	4	3	5	5
42	2	7	1	1	0	5	3	5	2	4	4	3	5	2	4	4	4	5	3	3	4	4	5	2	4	5	4	5	2	3	4	4	4	1	4	2	5	5	3	2	4	5	4	2	4	4	5	5	4
42	1	3	1	1	0	4	3	5	1	4	4	4	5	1	5	4	5	5	2	5	5	3	5	3	4	4	5	5	1	4	4	3	5	1	5	4	4	4	1	1	5	3	5	2	4	4	4	5	5
42	1	7	1	1	0	4	3	4	2	4	3	5	4	2	5	3	4	4	3	5	5	2	5	2	4	4	4	4	2	3	3	2	5	3	2	3	5	4	3	1	4	2	4	2	4	2	2	3	2
41	2	6	1	1	0	5	3	4	3	5	3	4	3	2	5	5	5	5	3	5	5	2	4	3	4	4	5	3	2	5	5	2	3	2	5	3	4	5	2	2	4	3	5	2	5	3	4	4	3
41	1	7	1	1	0	2	3	3	3	2	4	5	1	3	5	4	3	3	4	4	3	4	1	3	3	3	4	2	4	3	3	4	4	4	3	4	4	3	3	3	3	3	3	2	3	3	4	1	3
41	2	7	1	1	0	5	2	5	2	5	4	4	5	2	5	4	4	5	2	4	5	3	5	3	5	5	4	5	2	5	5	3	4	3	5	5	4	5	1	4	4	5	5	2	5	1	5	5	5
41	1	7	1	1	0	2	2	4	2	4	3	4	4	4	4	4	3	5	4	4	3	2	4	4	1	2	2	4	4	4	5	1	5	4	2	4	3	4	4	4	2	2	5	2	4	2	3	4	1
41	2	6	1	1	0	2	2	5	2	2	3	3	5	4	4	3	3	5	4	3	4	2	2	4	2	5	3	2	3	2	4	2	5	3	3	2	4	4	3	1	3	2	5	4	3	2	3	4	2
41	2	6	1	1	0	4	4	4	4	1	2	4	4	4	3	2	4	4	4	5	2	4	3	4	2	3	5	2	4	2	3	2	3	4	4	2	5	3	4	2	2	2	3	4	4	2	5	4	2
41	2	7	1	1	0	4	3	2	1	4	5	4	2	2	4	4	5	3	4	4	4	4	3	2	4	5	3	3	2	4	3	2	3	4	4	5	4	4	2	3	4	2	3	1	4	3	3	1	3
41	1	5	1	1	0	5	3	4	1	2	5	4	3	3	4	4	4	4	2	4	3	3	2	2	4	5	2	2	2	2	4	2	3	2	3	4	4	3	3	2	4	2	3	3	4	3	3	4	3
41	1	5	1	1	0	5	3	4	3	4	4	4	4	3	4	2	3	4	3	4	4	3	1	4	4	5	2	3	3	4	4	2	3	3	5	4	4	4	2	3	4	2	4	2	4	5	5	4	5
41	1	7	1	1	0	5	2	5	2	3	4	5	4	4	5	4	5	5	4	5	5	3	4	3	4	5	3	3	3	4	4	3	5	2	4	5	3	3	3	4	4	5	5	1	4	5	4	2	4
40	2	5	1	1	0	1	2	5	1	4	2	2	2	2	4	1	1	2	2	4	1	4	4	4	5	4	4	4	2	4	1	2	4	2	2	5	5	4	1	4	4	4	5	4	4	4	4	4	5
40	2	6	1	1	0	4	2	5	1	3	3	4	5	4	4	3	4	4	4	5	3	4	5	4	4	3	2	5	2	3	3	1	4	5	2	2	4	5	3	1	4	2	3	4	4	2	3	4	3
40	2	7	1	1	0	4	4	4	1	4	3	4	4	2	4	3	5	4	2	4	4	2	3	4	4	3	4	2	2	4	3	4	2	3	2	2	4	4	2	2	4	4	4	4	4	2	5	4	2
40	1	6	1	1	0	3	1	3	4	4	5	5	3	5	5	3	1	3	4	5	5	4	2	4	5	5	4	1	5	4	2	4	3	5	4	1	4	3	2	1	4	3	4	4	5	3	5	1	5
40	1	7	1	1	0	4	1	4	2	2	3	4	2	2	5	5	5	4	2	5	4	5	4	2	3	4	4	3	2	3	5	1	4	3	4	2	4	3	1	3	5	3	4	2	5	2	3	2	2
40	1	7	1	1	0	4	2	3	2	3	5	4	2	5	5	3	5	4	2	5	3	2	4	4	3	5	4	4	3	3	2	3	2	1	5	3	4	4	4	2	4	4	4	3	5	5	4	3	5
40	2	7	1	1	0	4	1	2	2	4	2	5	1	3	4	3	5	4	3	5	3	2	1	4	5	3	3	1	2	4	1	5	3	2	5	1	5	2	2	2	4	4	4	4	4	5	4	3	4
40	2	3	1	1	0	5	3	5	4	3	3	4	2	4	5	3	5	4	4	4	3	2	2	5	4	3	3	3	3	3	2	4	4	3	3	2	4	4	4	1	4	3	4	4	3	3	4	4	4
40	1	5	1	1	0	4	2	3	3	4	2	3	1	2	4	4	2	3	3	5	5	4	3	3	5	3	4	2	3	3	3	2	4	4	4	1	4	3	2	3	3	2	2	3	3	4	3	3	3
40	1	3	1	1	0	4	2	4	1	3	5	3	2	5	5	3	2	4	4	5	5	5	3	3	5	5	2	1	4	4	5	1	3	3	3	3	2	4	5	2	5	1	4	3	4	3	5	1	1
40	2	7	1	1	0	2	3	2	4	3	4	4	4	4	4	4	4	4	3	3	3	2	2	3	4	4	4	3	3	4	4	3	3	3	4	3	4	4	3	1	4	3	4	3	3	4	4	4	4
40	1	3	1	1	0	5	4	4	1	3	2	3	3	2	5	3	5	4	1	4	3	4	4	2	2	3	4	2	2	2	2	2	2	2	2	2	4	5	2	2	5	1	3	2	2	1	5	5	3
40	2	5	1	1	0	5	3	5	2	4	2	5	4	2	3	4	5	5	4	5	3	3	4	4	4	3	4	4	2	3	2	4	4	2	4	2	5	4	2	1	4	4	5	4	4	3	5	4	4
40	1	3	1	1	0	3	2	5	3	2	2	2	4	3	2	2	3	4	4	2	3	2	3	4	2	2	3	2	3	2	3	2	4	4	2	3	3	4	4	2	2	2	3	3	2	2	2	4	2
40	1	3	1	1	0	3	4	4	3	3	3	3	3	2	3	3	5	4	2	3	3	5	4	2	4	3	4	2	3	3	3	2	4	2	2	2	4	4	1	3	2	3	4	3	1	2	4	4	2
39	2	7	1	1	0	3	2	2	1	4	2	4	2	4	5	4	5	3	4	4	3	4	1	4	4	4	4	2	4	4	2	3	5	3	4	3	3	4	3	5	4	4	4	4	4	4	4	2	5
39	2	7	1	1	0	5	2	4	1	4	4	4	2	3	5	5	5	5	2	4	5	4	5	4	4	5	4	4	2	4	4	4	4	2	3	2	4	4	2	4	5	4	4	2	4	3	5	3	3
39	2	4	1	1	0	4	4	5	3	3	4	5	5	2	4	3	5	5	3	4	2	4	3	5	5	4	4	2	4	3	2	3	4	2	3	2	4	4	2	3	3	4	3	3	3	2	4	5	3
39	2	4	1	1	0	3	2	5	2	4	4	5	5	4	4	3	4	5	4	2	2	3	5	4	4	2	4	4	4	4	3	1	4	4	4	2	5	5	3	2	3	2	2	4	4	4	4	1	4
39	1	6	1	1	0	2	2	4	1	4	2	4	3	1	3	4	5	4	2	3	4	3	3	2	4	2	4	4	1	4	3	4	4	2	2	2	4	3	2	3	2	4	4	2	4	2	3	3	2
39	2	3	1	1	0	5	3	4	1	5	2	5	4	4	2	2	5	4	2	4	2	2	4	5	4	2	2	4	2	4	2	2	5	2	5	2	5	4	4	1	2	4	4	5	2	5	4	5	2
39	1	7	1	1	0	2	2	4	3	5	4	4	4	5	4	3	4	5	4	4	3	4	4	5	5	5	2	3	4	5	4	4	4	4	4	4	4	4	5	3	2	3	4	2	5	2	3	2	5
39	2	3	1	1	0	5	5	5	1	4	5	5	5	2	5	4	5	5	3	5	4	4	4	3	5	4	4	3	2	4	3	5	3	3	5	4	5	3	3	3	5	4	3	2	4	5	3	4	4
39	1	7	1	1	0	5	2	4	4	5	5	4	2	2	5	4	4	4	2	4	4	4	1	4	4	5	4	1	4	5	5	1	1	4	5	5	3	4	2	3	4	2	4	3	4	4	5	4	4
39	2	7	1	1	0	3	2	5	2	3	2	4	4	2	4	3	5	4	3	4	2	4	3	2	2	2	5	4	2	2	2	4	4	2	4	2	4	3	3	2	3	4	4	4	3	3	5	4	3
39	2	6	1	1	0	5	2	5	1	3	5	4	5	2	5	3	5	5	3	5	3	2	5	1	5	5	4	4	2	3	4	2	4	2	5	4	4	4	2	4	5	5	3	1	5	5	5	5	5
39	2	7	1	1	0	4	4	4	3	2	3	4	3	4	5	4	5	4	3	5	4	3	2	3	2	5	4	4	4	2	2	3	4	1	4	3	5	4	3	3	4	5	5	4	2	4	5	3	1
39	1	7	1	1	0	2	2	4	3	5	2	3	4	4	4	3	4	4	4	4	4	4	4	5	5	2	2	3	4	4	4	2	4	4	4	2	4	4	4	3	2	5	4	5	4	3	2	2	2
39	2	7	1	1	0	3	2	4	5	2	1	4	2	5	1	1	2	4	4	4	1	5	1	5	2	1	2	2	4	2	1	2	4	5	4	1	3	3	5	3	1	2	3	4	3	3	4	3	3
39	2	3	1	1	0	1	4	1	1	2	4	2	5	4	2	2	4	1	2	3	3	1	5	2	4	5	1	5	3	2	3	4	4	4	2	4	4	1	3	5	2	5	4	3	2	2	4	4	2
39	1	6	1	1	0	5	2	4	1	4	4	4	3	2	5	5	4	4	3	4	5	4	4	4	4	5	3	3	2	5	5	3	4	2	3	4	4	4	1	4	5	3	5	1	4	3	4	3	3
39	1	6	1	1	0	2	4	1	3	3	4	2	1	3	2	3	4	2	2	3	4	4	4	3	3	3	3	4	2	3	4	3	4	2	4	4	4	5	2	2	3	4	3	3	2	2	4	3	2
39	1	2	1	1	0	2	4	4	2	3	1	4	3	3	5	4	4	4	2	5	3	4	3	3	4	1	3	3	2	4	3	2	4	2	4	2	4	3	3	3	2	3	4	3	4	3	4	3	3
39	2	3	1	1	0	5	3	4	2	3	3	4	4	3	3	3	4	4	3	4	4	2	3	3	3	3	3	2	3	4	4	4	2	3	4	3	4	5	3	2	5	3	4	3	2	3	3	4	3
38	2	5	1	1	0	1	3	4	1	3	5	1	4	4	4	4	5	5	2	4	3	4	5	3	2	4	4	4	1	3	3	2	5	1	3	4	5	3	4	3	4	3	2	1	1	4	5	5	3
38	2	7	1	1	0	5	2	4	2	3	5	4	4	5	4	4	4	4	4	4	4	2	4	5	4	5	4	4	4	4	4	5	3	4	4	5	3	4	4	2	3	4	4	4	2	4	4	3	4
38	1	7	1	1	0	5	2	5	1	5	3	4	4	2	5	5	5	4	1	3	5	5	4	1	5	5	5	5	2	5	4	5	4	2	5	2	5	3	2	4	5	5	4	1	4	5	5	4	5
38	2	7	1	1	0	5	4	5	1	4	4	4	5	3	4	4	5	5	2	3	3	2	5	3	3	5	4	5	3	4	3	5	4	3	2	4	5	5	2	3	4	4	4	2	1	2	5	4	3
38	2	6	1	1	0	4	3	4	2	4	4	4	4	3	4	3	4	4	3	4	4	2	4	4	4	4	4	4	4	4	3	4	4	4	4	4	4	3	3	2	4	3	4	2	4	4	4	3	4
38	2	7	1	1	0	4	2	4	4	4	2	3	4	4	4	2	3	4	4	5	4	4	1	4	3	2	4	2	4	4	3	2	4	4	5	2	3	3	3	5	3	2	2	4	4	4	3	2	3
38	2	5	1	1	0	5	3	5	1	4	4	3	4	2	5	4	5	5	1	3	2	4	4	1	4	5	3	3	1	4	4	2	4	2	3	5	2	3	2	5	3	3	4	1	4	5	2	5	3
38	1	2	1	1	0	2	4	4	3	2	2	3	3	2	4	2	5	4	3	2	2	4	2	3	4	2	4	2	2	4	2	2	3	3	2	2	4	4	3	3	4	4	2	4	4	2	4	2	1
38	2	5	1	1	0	3	2	4	2	3	2	2	4	3	4	3	4	4	4	4	2	3	4	4	3	2	3	3	3	3	2	2	3	4	4	2	3	4	3	1	2	3	3	3	4	3	4	4	4
38	1	5	1	1	0	4	1	2	2	3	4	5	1	2	5	5	4	4	3	4	5	4	3	1	5	3	5	3	4	4	4	2	4	5	5	1	4	4	2	2	4	1	5	3	4	4	5	3	4
38	1	3	1	1	0	4	4	5	1	2	2	5	4	3	4	3	5	5	2	5	2	3	3	2	2	3	4	3	2	2	3	3	5	2	4	2	5	4	2	1	3	3	4	3	1	3	5	3	2
38	2	7	1	1	0	2	4	4	4	2	4	2	2	4	3	2	2	3	4	4	3	3	4	5	4	5	3	4	4	2	3	2	2	5	4	2	4	2	4	2	3	2	2	3	3	4	5	1	2
38	2	3	1	1	0	4	4	4	4	4	4	5	4	2	4	3	5	4	2	4	3	4	5	4	4	5	3	2	3	4	3	3	4	1	4	3	4	4	2	2	4	2	4	4	4	5	4	2	4
38	1	7	1	1	0	3	2	5	3	1	2	4	5	4	4	3	4	5	3	4	2	2	5	3	4	3	3	3	4	2	4	2	4	4	3	4	4	4	3	2	4	3	4	1	3	3	4	4	4
38	2	7	1	1	0	1	3	4	3	2	4	4	4	4	5	2	5	5	3	4	2	4	4	4	2	4	4	2	4	2	2	2	4	2	4	1	5	4	4	2	4	2	4	5	2	4	5	1	3
38	1	7	1	1	0	5	1	4	3	4	5	4	4	5	5	4	4	4	5	5	5	4	4	5	4	5	4	4	4	4	5	4	5	2	5	5	5	4	5	1	5	2	5	4	5	4	2	2	4
38	1	7	1	1	0	1	4	5	5	3	1	4	2	4	4	3	4	3	4	4	2	3	4	5	3	1	4	2	4	2	1	2	3	4	2	1	4	3	3	2	2	4	3	5	4	3	3	2	5
38	2	7	1	1	0	3	4	1	2	3	4	4	2	2	3	2	5	5	3	3	3	3	2	2	4	2	4	2	2	3	3	3	4	2	2	2	4	4	2	4	2	2	3	3	3	2	4	3	2
38	1	3	1	1	0	5	5	5	2	4	3	5	5	2	5	4	5	5	1	5	4	2	5	4	5	4	5	5	1	4	4	1	4	2	4	2	5	5	1	1	4	2	5	2	4	4	5	3	4
38	2	7	1	1	0	5	4	5	2	4	5	1	2	3	1	2	5	2	3	2	4	5	4	1	4	5	5	4	2	4	5	2	4	4	4	5	4	5	2	2	5	2	5	2	2	3	4	5	2
38	1	6	1	1	0	4	2	3	2	4	4	4	3	2	4	4	4	3	4	4	4	3	4	2	4	4	4	4	2	4	4	3	4	2	3	4	4	4	2	3	4	2	3	3	4	4	4	2	3
38	2	5	1	1	0	4	4	5	1	4	2	5	5	2	5	4	5	5	2	3	4	2	3	2	4	2	5	2	2	3	4	2	4	2	3	2	4	5	2	2	4	2	3	3	3	3	4	3	4
38	2	7	1	1	0	2	2	5	1	2	2	2	5	3	2	3	4	5	2	3	1	2	4	2	1	2	2	3	2	2	3	2	5	2	2	4	2	4	2	2	2	2	4	2	2	1	2	4	1
38	2	3	1	1	0	4	4	4	2	3	2	4	4	2	4	3	4	4	3	4	2	2	4	2	4	2	4	2	4	2	4	2	3	4	4	2	4	4	2	4	2	2	3	4	4	4	1	5	4
38	2	5	1	1	0	3	2	5	2	3	3	3	3	4	4	3	3	4	4	4	3	5	3	3	3	2	5	3	4	3	2	2	4	4	3	2	2	4	4	3	3	1	4	3	3	2	3	4	3
38	2	6	1	1	0	3	3	5	1	3	4	4	5	2	4	4	5	5	2	5	3	1	1	4	3	4	2	5	2	4	4	1	5	4	4	4	4	5	2	1	3	2	5	1	3	3	4	5	2
38	2	6	1	1	0	2	3	4	2	3	2	4	4	4	3	4	4	4	4	3	3	3	4	3	4	1	4	4	2	4	2	4	4	4	3	2	5	4	4	2	2	4	4	5	3	4	5	3	4
37	2	7	1	1	0	3	2	4	3	2	2	4	2	5	4	3	2	4	4	4	3	4	3	4	5	4	4	4	4	3	3	5	4	4	5	4	4	3	4	4	4	4	4	3	3	5	5	2	4
37	1	4	1	1	0	2	3	4	3	3	2	4	5	2	4	2	4	4	2	3	3	3	5	3	3	2	4	4	2	3	3	3	4	3	3	2	4	4	2	2	3	4	4	3	3	2	4	4	3
37	1	3	1	1	0	5	2	5	3	3	4	5	4	3	5	3	5	5	3	4	3	3	2	2	4	4	4	2	4	3	4	2	4	4	1	4	4	4	2	3	4	3	4	2	4	1	5	4	1
37	2	3	1	1	0	4	2	3	3	5	5	4	2	5	4	5	3	4	4	4	4	5	3	2	3	4	5	3	3	4	4	4	3	4	3	4	3	3	4	3	4	1	3	3	4	3	3	1	2
37	2	7	1	1	0	5	3	5	1	4	5	4	4	4	5	5	2	4	3	2	5	4	2	2	4	5	4	4	2	4	5	3	4	3	2	5	4	5	2	1	5	2	5	3	3	1	4	5	4
37	2	7	1	1	0	4	2	4	4	4	4	3	4	3	5	4	3	4	3	4	4	2	3	3	4	4	5	3	3	4	4	2	4	4	4	3	3	3	3	3	4	2	4	2	4	2	5	2	4
37	2	7	1	1	0	3	3	4	4	1	3	4	4	4	5	4	4	5	4	5	1	2	5	5	3	3	3	4	4	2	4	3	4	4	5	2	4	5	3	4	1	3	5	5	5	5	2	5	5
37	2	7	1	1	0	5	3	4	4	2	4	3	4	4	5	3	2	4	4	4	3	3	3	5	5	5	4	2	4	2	1	3	4	5	4	3	3	3	4	3	3	4	3	4	4	4	3	2	4
37	2	7	1	1	0	5	4	5	1	2	5	4	5	2	4	5	4	5	2	4	4	1	5	1	3	5	4	5	2	3	5	1	5	2	5	4	4	5	2	4	4	2	5	2	3	4	5	4	4
37	1	7	1	1	0	4	4	4	2	4	4	4	4	3	4	4	4	4	3	4	4	4	4	4	4	4	4	4	2	4	3	2	4	2	4	3	4	4	2	4	4	4	4	2	4	4	4	4	3
37	1	7	1	1	0	4	3	5	3	4	1	2	4	2	5	3	5	5	3	5	2	3	5	4	4	2	4	2	2	4	2	2	4	2	4	2	3	4	2	2	2	2	3	2	4	5	5	4	4
37	1	7	1	1	0	3	4	4	2	5	2	4	3	2	5	4	4	4	2	5	4	4	2	3	4	3	4	3	2	5	4	2	5	3	5	3	3	4	2	4	2	3	4	2	5	5	4	3	4
37	1	7	1	1	0	4	3	4	2	3	4	3	4	2	4	4	4	4	2	4	3	2	4	2	4	4	3	4	2	3	4	2	3	2	4	4	4	2	2	3	4	3	4	2	4	4	4	4	3
37	1	7	1	1	0	3	2	4	2	5	4	5	2	1	5	5	5	5	1	5	3	5	2	3	5	4	5	5	1	5	5	2	5	2	5	1	5	5	1	4	3	4	5	3	5	5	3	3	5
37	1	7	1	1	0	4	4	2	1	4	4	4	4	2	3	4	4	5	1	1	3	4	4	1	4	4	4	5	2	4	3	4	4	2	3	5	4	4	2	3	5	4	3	2	2	2	5	4	1
37	2	7	1	1	0	5	2	5	3	4	3	4	2	5	5	4	5	4	4	5	3	1	5	5	4	5	2	4	5	4	4	2	4	3	4	2	4	4	5	4	4	2	4	4	4	5	4	1	5
37	1	7	1	1	0	5	2	4	2	4	2	4	3	2	4	3	4	4	4	4	4	3	4	3	4	4	4	2	2	4	4	4	4	2	4	3	4	3	2	4	4	4	4	2	4	4	4	2	4
37	1	5	1	1	0	4	2	4	5	2	2	3	4	4	2	2	4	4	4	2	2	2	5	5	3	4	2	1	5	4	2	1	4	5	2	2	2	3	2	1	3	1	4	5	2	1	2	1	3
37	2	6	1	1	0	5	3	4	2	4	2	1	4	4	5	4	4	4	3	5	3	5	4	4	5	2	5	4	4	4	3	3	4	3	4	1	5	4	2	2	4	4	4	4	4	4	5	2	4
37	2	7	1	1	0	5	3	5	1	5	5	4	4	2	5	5	5	5	2	5	5	2	5	2	5	5	4	5	1	5	5	4	4	2	5	5	5	5	2	5	5	4	5	1	5	5	5	5	5
37	2	7	1	1	0	4	2	4	2	4	4	5	5	2	4	2	5	4	4	4	5	5	5	2	1	4	4	2	3	4	4	5	4	2	5	4	5	4	2	4	4	4	4	2	2	4	4	4	2
37	2	6	1	1	0	5	3	4	3	2	4	4	4	4	4	3	3	5	4	4	3	3	2	4	2	4	4	2	4	2	4	2	4	4	2	3	4	4	3	3	4	3	3	3	3	2	4	4	3
37	1	6	1	1	0	5	4	3	4	2	3	5	2	4	5	4	4	3	4	4	3	5	2	5	4	2	4	4	2	4	2	2	2	3	2	3	5	4	3	4	3	5	2	4	2	5	5	1	2
37	2	6	1	1	0	4	2	4	4	2	2	3	3	5	2	2	5	4	4	3	2	4	3	4	2	4	4	2	5	2	3	5	4	4	2	2	4	3	5	3	2	4	3	2	2	1	4	4	2
37	1	7	1	1	0	4	2	4	2	3	4	3	2	2	5	2	4	4	4	5	5	5	4	2	4	5	4	1	2	3	4	1	4	3	4	4	4	4	1	5	4	1	5	1	5	4	5	4	4
36	2	7	1	1	0	5	3	2	1	4	5	4	2	3	3	3	5	2	2	4	4	5	2	3	3	5	5	4	1	4	4	4	4	1	4	5	5	5	4	3	5	5	5	1	4	5	5	4	4
36	1	7	1	1	0	3	3	4	3	3	3	4	3	2	4	3	4	4	3	4	4	4	2	2	3	2	4	2	2	4	4	2	3	3	2	4	3	2	2	2	3	3	3	2	4	2	4	3	4
36	2	5	1	1	0	4	1	5	4	5	3	4	5	4	2	3	3	4	4	3	5	2	5	3	4	4	2	2	4	4	4	1	5	5	5	2	3	5	3	1	1	2	5	4	4	4	4	3	3
36	2	7	1	1	0	4	1	4	2	5	3	4	4	2	5	3	3	4	3	5	4	4	3	4	4	4	5	3	2	4	4	1	3	4	5	2	5	3	2	4	4	1	5	3	4	5	4	4	4
36	2	3	1	1	0	5	3	4	1	4	5	4	3	4	4	4	5	4	4	3	4	5	5	3	4	5	4	4	3	4	4	2	4	3	2	5	4	2	2	1	5	3	4	2	2	2	4	3	2
36	2	5	1	1	0	5	5	5	1	4	4	5	5	3	4	4	5	5	2	5	5	5	5	4	4	4	5	5	1	4	3	4	1	1	5	4	5	5	2	4	5	4	4	2	3	5	5	3	5
36	1	7	1	1	0	2	3	2	3	2	2	4	2	4	4	2	4	4	4	4	4	4	2	4	4	5	5	2	3	3	2	3	4	3	4	2	4	4	4	4	3	4	4	4	4	2	5	2	3
36	1	6	1	1	0	5	2	4	4	2	4	2	3	5	4	2	2	4	4	4	3	2	4	5	4	5	4	2	5	4	2	4	2	2	2	4	2	5	4	1	5	1	3	5	3	1	2	2	2
36	1	5	1	1	0	4	3	4	3	3	3	4	2	4	4	3	2	4	4	2	4	2	3	3	4	2	4	3	4	2	3	1	4	3	4	2	4	3	4	2	2	2	3	3	3	4	4	3	4
36	2	7	1	1	0	4	5	4	2	2	4	5	2	3	3	3	4	4	2	2	3	4	2	3	2	4	3	3	2	2	2	2	4	2	4	3	4	2	2	2	4	3	3	4	2	2	5	2	3
36	2	7	1	1	0	4	4	5	3	4	3	3	3	4	4	3	5	5	4	4	4	3	2	5	5	4	4	4	4	4	3	3	4	4	5	1	5	5	3	4	4	4	4	3	3	5	5	5	5
36	1	6	1	1	0	4	2	4	1	4	2	4	3	2	5	4	3	4	3	4	4	5	3	2	4	3	4	2	2	4	3	4	5	3	4	2	4	3	2	3	4	3	4	4	5	4	4	3	3
36	2	7	1	1	0	4	2	4	4	3	2	4	4	4	4	4	3	4	4	4	4	2	4	4	3	3	4	4	4	2	2	4	4	4	4	2	4	4	2	2	4	4	4	4	2	2	4	4	2
36	1	7	1	1	0	4	2	3	2	3	4	3	3	3	5	3	4	3	2	4	3	2	2	2	3	5	4	3	2	3	4	2	3	2	5	3	4	3	2	3	4	2	3	2	4	4	3	3	5
36	1	6	1	1	0	4	4	3	2	4	3	5	4	2	4	2	4	3	2	4	4	4	3	2	4	3	4	2	1	4	3	3	2	1	3	3	4	3	2	3	3	4	4	5	4	3	4	2	3
36	1	7	1	1	0	3	4	5	2	3	3	4	5	3	4	3	5	4	3	5	4	4	5	4	5	2	4	3	2	4	4	3	3	3	4	2	5	4	3	3	3	4	4	4	4	4	5	3	3
36	1	4	1	1	0	2	4	4	4	2	2	4	4	3	3	2	4	4	3	4	2	4	4	4	3	2	4	4	4	4	3	3	4	2	1	2	4	4	3	2	2	4	2	4	4	4	5	1	2
36	1	7	1	1	0	3	3	5	1	4	3	4	4	3	4	4	5	4	4	5	4	3	2	2	4	3	4	2	3	5	4	3	4	3	2	2	4	5	2	3	4	4	4	3	5	2	4	3	1
36	1	6	1	1	0	2	2	5	4	4	2	4	4	4	5	2	5	5	4	5	4	2	5	4	4	2	3	2	2	4	2	2	4	4	5	1	4	4	4	4	2	2	5	3	4	5	4	4	4
36	2	7	1	1	0	5	4	5	1	4	5	4	5	2	4	4	5	5	2	4	4	3	5	1	4	4	4	4	1	4	5	4	5	1	3	4	4	5	1	2	4	4	5	1	3	2	4	5	3
36	1	7	1	1	0	3	3	4	3	4	3	4	5	3	2	3	5	5	4	3	4	2	5	4	5	3	1	4	3	4	3	2	5	3	3	3	4	5	2	2	4	3	3	3	1	2	3	3	2
36	2	7	1	1	0	4	4	2	3	3	3	4	1	3	4	3	1	2	4	4	3	3	1	4	3	3	4	2	4	2	2	3	2	4	5	2	4	2	5	5	4	3	2	4	4	5	4	1	4
36	1	7	1	1	0	5	2	4	2	3	2	5	2	4	4	3	5	4	3	5	3	2	5	5	5	4	2	2	3	3	3	2	4	4	2	2	4	3	3	2	4	4	5	4	3	2	4	1	4
36	2	7	1	1	0	2	3	5	3	2	2	3	4	5	2	2	4	4	5	5	2	2	4	4	3	2	2	3	4	4	2	4	4	4	4	1	4	4	4	2	2	3	5	4	4	3	2	3	2
36	1	7	1	1	0	4	3	4	1	4	4	4	4	3	4	4	5	5	3	4	4	5	3	4	4	3	5	5	2	4	4	3	5	1	4	4	5	4	2	4	4	3	5	3	4	4	5	4	4
36	1	7	1	1	0	4	3	5	3	4	4	3	5	4	5	4	4	1	4	4	4	4	5	2	5	4	3	5	4	5	3	2	1	4	2	5	2	4	4	2	3	2	5	2	4	4	2	3	3
36	2	3	1	1	0	4	4	4	3	2	4	4	4	4	2	3	5	5	2	2	3	2	4	4	3	4	4	3	4	2	4	3	3	2	2	2	4	3	3	3	3	4	4	3	2	2	4	4	1
36	1	7	1	1	0	3	2	4	1	3	2	4	3	1	4	3	4	4	4	4	3	4	2	2	4	2	5	2	3	4	4	2	3	4	1	3	4	2	2	2	3	3	4	2	4	2	4	3	2
36	1	6	1	1	0	4	2	4	2	4	2	3	4	3	5	4	4	4	2	4	3	2	2	2	4	2	2	2	2	4	4	2	3	3	4	3	2	4	2	4	2	2	4	2	4	4	3	3	3
35	2	7	1	1	0	4	2	2	3	4	4	4	2	4	4	4	3	4	4	4	4	3	2	4	4	5	4	4	4	3	3	3	4	4	2	4	3	3	3	4	4	2	3	3	4	2	4	4	2
35	1	7	1	1	0	4	2	5	1	4	3	3	4	2	4	4	5	5	1	4	2	2	4	2	4	3	3	4	2	5	4	4	3	3	2	2	5	4	2	3	4	3	5	1	4	2	3	3	1
35	2	7	1	1	0	4	3	4	4	3	4	4	2	4	4	4	3	4	4	4	3	5	3	4	3	4	4	4	3	3	4	4	3	4	4	3	4	4	3	2	3	4	4	4	2	4	4	2	4
35	1	4	1	1	0	4	3	4	2	4	4	4	3	3	4	3	4	4	3	3	4	4	4	2	4	4	4	3	2	4	4	3	4	2	2	3	4	4	2	2	4	3	4	2	4	3	4	4	3
35	2	7	1	1	0	3	3	4	2	4	2	4	2	2	5	4	5	4	2	4	4	5	2	3	4	3	2	3	3	4	4	4	4	3	2	2	4	4	3	4	3	4	3	3	4	2	4	4	3
35	2	7	1	1	0	5	2	5	1	3	2	4	5	3	4	4	3	5	4	4	3	3	5	4	4	3	4	5	3	3	4	3	5	4	4	2	4	5	4	2	4	2	5	3	2	2	2	3	4
35	2	4	1	1	0	4	3	4	4	2	2	1	2	4	3	2	4	4	2	4	3	2	2	4	4	3	4	3	4	3	3	3	4	4	4	2	4	3	3	2	4	3	3	4	3	4	4	3	4
35	2	3	1	1	0	5	4	4	1	5	5	4	2	2	5	4	2	4	2	4	5	4	2	2	4	5	5	5	2	4	4	2	5	4	4	4	4	5	2	1	4	2	4	2	4	4	4	2	2
35	2	3	1	1	0	5	4	4	2	4	5	4	3	2	4	4	4	4	2	1	3	4	4	2	4	4	3	4	3	4	4	2	4	2	3	4	4	4	2	3	5	4	4	2	3	4	4	3	1
35	2	7	1	1	0	5	2	4	4	4	5	3	3	5	5	2	3	5	5	4	4	2	4	5	4	5	4	1	5	3	4	2	3	4	5	2	2	3	5	2	4	4	2	5	3	4	3	2	4
35	1	7	1	1	0	5	3	4	3	5	3	4	2	3	5	4	4	4	2	5	5	4	3	4	5	3	4	3	4	4	4	4	3	2	3	2	3	3	3	3	4	4	4	3	4	3	5	3	2
35	2	7	1	1	0	4	3	4	2	2	3	4	4	5	4	3	4	4	2	3	3	2	2	4	4	4	2	3	4	4	3	1	3	2	3	2	4	4	3	4	3	4	4	3	3	3	5	2	3
35	1	7	1	1	0	5	2	2	2	4	2	3	4	2	5	3	3	3	4	5	2	3	1	4	4	3	5	1	2	4	4	3	2	3	4	2	4	2	3	3	3	4	4	3	5	3	4	1	2
35	1	7	1	1	0	2	2	4	3	4	2	2	3	1	5	3	5	5	2	5	2	3	3	4	4	3	2	3	1	4	3	2	4	2	4	2	2	4	2	2	3	2	4	2	5	4	3	4	4
35	1	7	1	1	0	4	2	4	1	4	3	4	3	4	5	4	4	2	4	5	4	3	4	4	4	4	4	5	4	4	4	2	2	4	4	2	4	2	4	3	3	3	2	2	4	5	3	3	4
35	2	3	1	1	0	5	3	4	1	5	5	5	3	2	4	5	5	5	1	4	5	5	3	2	5	5	5	5	1	5	4	5	4	1	4	4	5	4	1	2	5	5	5	1	4	5	5	5	4
35	1	7	1	1	0	4	2	5	2	4	4	3	3	4	5	4	3	5	3	4	2	2	4	2	4	3	3	4	2	4	4	1	5	3	3	2	3	5	2	1	3	2	4	3	4	4	2	4	3
35	1	3	1	1	0	2	5	4	4	4	2	4	2	4	2	2	3	4	4	4	2	4	2	1	2	2	4	2	2	2	4	2	2	2	2	4	4	2	4	2	4	4	2	4	2	2	4	2	2
35	1	6	1	1	0	5	3	5	1	4	5	5	4	1	5	4	5	5	1	5	5	4	2	1	5	5	4	3	1	4	4	4	5	2	3	5	4	3	1	2	4	3	4	1	5	3	5	4	3
35	2	6	1	1	0	2	3	5	1	2	1	4	5	1	4	3	5	5	2	2	2	2	4	4	4	2	5	5	1	4	3	2	2	2	4	1	5	5	1	1	2	2	4	1	2	5	5	3	3
35	1	6	1	1	0	4	3	5	1	4	4	4	3	1	4	4	5	4	2	4	4	3	4	2	4	4	4	3	2	4	4	4	3	2	1	4	4	4	1	3	4	4	3	2	1	1	4	4	3
35	2	7	1	1	0	3	3	5	2	2	3	5	4	3	1	3	5	5	2	5	1	2	4	4	4	3	3	3	2	4	5	1	5	4	3	2	4	5	2	5	3	1	3	3	5	2	3	4	4
35	2	7	1	1	0	4	3	4	1	4	3	4	5	2	5	4	5	4	2	4	4	3	2	2	4	3	4	4	2	4	3	3	4	1	4	4	4	4	2	3	3	4	4	3	4	5	4	4	3
35	2	7	1	1	0	4	2	4	4	4	4	3	2	5	4	3	2	4	4	4	4	2	2	4	4	4	3	3	4	4	4	2	3	4	4	4	3	4	4	2	3	2	4	4	4	2	2	2	3
35	2	6	1	1	0	5	2	4	2	3	4	4	3	2	3	3	4	4	4	3	3	4	5	2	3	5	3	4	3	2	3	4	4	3	5	4	4	4	2	1	5	2	4	2	4	4	4	2	1
35	1	6	1	1	0	3	5	4	2	4	4	4	4	2	5	4	5	4	2	2	4	3	3	4	4	3	3	2	1	4	4	1	4	1	3	4	3	4	2	2	2	3	3	1	3	3	1	2	3
34	2	6	1	1	0	5	1	4	2	4	5	5	3	4	4	3	5	5	2	5	4	5	4	5	4	5	4	4	4	4	2	2	2	2	5	2	5	3	3	1	5	4	4	4	2	2	5	3	4
34	2	3	1	1	0	1	5	5	1	3	5	5	4	1	5	5	4	5	2	4	5	4	5	2	4	5	4	5	4	5	4	2	4	4	4	5	5	5	1	1	5	2	4	2	2	4	5	5	4
34	1	7	1	1	0	3	4	3	4	5	2	5	4	4	5	2	5	4	2	5	3	4	3	4	4	2	5	2	2	5	3	4	4	4	3	3	4	3	3	4	3	4	2	2	5	4	4	2	4
34	2	3	1	1	0	2	3	1	3	4	1	4	4	4	5	3	4	5	3	4	4	3	4	4	3	1	4	2	3	3	1	2	4	4	3	2	4	4	3	2	4	2	5	4	3	3	3	4	4
34	2	7	1	1	0	1	2	4	5	3	1	1	4	5	2	1	4	3	3	4	1	1	3	5	3	1	1	3	5	3	1	2	3	4	4	2	3	2	4	3	1	2	2	5	3	3	3	3	3
34	2	5	1	1	0	5	3	4	3	2	4	2	4	4	4	4	4	4	4	4	4	3	4	4	4	4	4	2	4	3	4	4	3	2	4	4	4	3	4	2	4	5	4	4	3	4	4	4	4
34	2	7	1	1	0	4	4	5	2	3	4	4	5	2	4	3	4	5	2	3	2	3	5	4	3	4	4	4	4	3	2	3	5	2	3	2	4	4	2	2	4	4	4	2	3	2	5	4	2
34	1	7	1	1	0	4	2	4	1	4	5	4	3	2	5	4	4	4	3	3	5	4	3	1	4	5	5	4	1	4	4	4	4	1	4	5	4	4	3	2	4	4	3	1	4	4	4	3	4
34	2	6	1	1	0	3	3	5	3	2	2	3	5	3	4	4	4	5	4	4	3	4	5	4	2	3	3	4	2	2	5	2	5	2	3	2	4	5	3	2	2	3	5	3	2	2	3	3	2
34	1	5	1	1	0	5	3	4	1	4	4	4	4	2	4	3	4	4	2	4	4	3	2	2	4	5	4	3	2	5	4	2	4	2	5	3	4	4	2	2	4	2	3	2	3	4	4	4	5
34	1	7	1	1	0	3	4	2	3	2	2	4	2	2	4	2	5	4	2	4	1	4	1	3	2	2	4	1	2	3	2	2	2	2	4	1	4	2	2	3	2	4	2	3	3	3	5	2	3
34	2	7	1	1	0	1	3	1	1	5	5	5	5	3	5	5	5	5	3	5	5	5	5	5	5	4	5	5	4	5	5	3	5	1	5	5	5	5	4	1	5	4	5	2	4	5	5	4	4
34	1	6	1	1	0	5	4	4	4	4	5	4	4	3	5	3	4	4	2	4	4	2	4	3	4	5	4	2	2	4	2	2	4	2	5	3	4	3	3	4	4	4	3	2	3	4	4	4	4
34	1	7	1	1	0	3	3	2	1	4	4	4	2	3	5	4	4	4	2	3	4	1	4	2	4	4	4	3	2	4	4	3	3	2	4	3	4	3	2	4	3	4	4	2	4	4	3	2	3
34	1	7	1	1	0	1	4	5	2	2	5	5	4	1	5	4	5	5	2	4	4	4	2	2	4	5	4	2	2	2	4	4	4	2	2	5	4	4	1	2	5	4	4	2	2	1	4	5	2
34	1	4	1	1	0	4	1	4	3	4	2	5	2	3	5	4	4	5	4	5	5	2	1	5	4	2	4	2	2	4	2	1	3	4	4	1	5	2	2	2	2	2	2	2	5	3	5	1	2
34	2	7	1	1	0	5	2	4	3	4	2	4	3	3	4	2	5	5	3	5	2	2	4	5	5	4	4	3	2	4	3	3	4	1	4	1	5	2	2	1	1	2	4	5	5	5	4	4	5
34	1	6	1	1	0	4	4	4	3	2	4	4	2	3	4	4	5	4	2	4	2	2	4	2	5	4	4	4	4	4	4	2	4	2	4	2	4	4	2	2	4	1	2	2	4	5	4	4	3
34	2	7	1	1	0	5	3	4	3	4	4	4	4	3	4	4	4	5	3	4	4	4	5	3	3	4	4	4	3	4	4	3	2	3	4	3	4	4	2	1	4	4	4	3	4	4	4	3	4
34	1	5	1	1	0	2	4	3	2	3	3	5	3	2	3	2	5	3	2	3	5	5	2	1	3	2	4	1	3	2	2	4	3	1	2	2	4	4	1	3	3	4	3	2	2	2	3	4	1
34	2	3	1	1	0	5	4	5	2	5	5	5	4	4	4	4	5	5	2	5	5	2	2	4	5	5	5	4	4	5	4	1	5	4	4	5	4	5	4	1	5	2	4	2	2	2	5	5	3
34	2	7	1	1	0	4	4	4	3	5	2	5	2	2	5	3	5	4	2	5	4	3	2	3	4	2	5	2	1	5	2	3	4	1	4	2	5	4	1	4	4	4	5	3	4	4	5	3	4
34	2	5	1	1	0	5	2	5	1	1	4	5	5	4	5	5	4	5	1	4	5	5	5	1	1	5	5	3	2	2	5	2	4	1	2	4	4	5	1	3	4	4	4	2	4	1	5	5	3
34	1	6	1	1	0	5	3	4	1	5	4	3	3	2	5	5	3	4	2	5	4	4	4	4	5	4	5	2	2	4	4	2	4	2	3	4	3	4	1	4	4	2	5	2	5	2	4	3	2
34	2	5	1	1	0	5	1	5	3	3	4	5	5	5	2	2	5	5	5	3	4	2	5	5	4	5	5	1	4	2	3	4	2	4	4	2	4	4	5	1	4	2	4	5	2	2	4	4	4
34	2	5	1	1	0	2	3	4	2	4	4	3	2	4	2	1	4	4	5	3	3	5	3	3	5	4	5	2	4	4	3	2	4	5	5	4	3	4	4	1	3	1	4	2	3	2	4	4	3
34	2	6	1	1	0	4	4	4	2	2	4	4	4	3	4	4	5	4	2	2	2	4	5	4	2	4	4	2	4	4	3	4	3	2	4	2	5	2	3	2	4	4	4	2	2	4	1	2	3
33	2	3	1	1	0	3	2	5	2	3	2	5	5	3	3	4	5	4	4	1	4	4	3	2	2	2	2	2	4	3	4	2	5	4	2	2	5	5	3	1	2	2	2	3	1	1	5	5	1
33	2	7	1	1	0	5	3	5	3	5	3	4	5	2	5	4	3	5	3	5	4	4	4	4	5	5	3	3	2	5	4	3	4	3	4	4	4	5	2	2	3	2	4	2	5	5	3	5	4
33	2	7	1	1	0	4	2	3	3	4	3	4	1	3	5	2	5	4	4	5	5	4	3	5	5	3	4	1	2	4	4	1	4	3	5	3	4	3	4	2	3	2	3	4	5	5	4	2	4
33	2	7	1	1	0	4	2	5	4	2	2	4	5	5	4	2	3	5	5	5	3	4	5	5	4	3	2	2	4	2	1	2	5	3	5	1	5	3	4	2	2	2	2	5	4	4	5	1	4
33	2	7	1	1	0	4	3	5	1	3	4	3	4	1	5	3	4	5	2	3	2	2	3	3	2	4	3	2	1	2	4	2	3	2	3	2	4	5	2	3	3	4	4	3	2	4	3	4	2
33	2	6	1	1	0	2	3	5	4	4	2	4	5	4	4	3	5	5	4	4	2	2	5	5	4	1	1	4	4	4	3	2	4	3	5	2	4	4	3	1	1	3	4	3	4	5	3	4	5
33	2	7	1	1	0	3	4	4	1	3	2	3	4	2	3	4	5	4	1	3	3	4	4	2	4	3	4	4	1	4	4	3	3	1	3	2	2	4	2	1	3	3	4	2	3	3	3	3	2
33	2	6	1	1	0	5	2	4	3	3	5	3	4	5	3	4	3	5	4	4	3	2	5	4	4	5	2	2	4	4	5	3	4	4	3	5	4	4	2	2	4	2	4	2	3	3	4	5	3
33	2	7	1	1	0	5	4	4	2	5	5	4	3	2	4	5	5	5	2	5	5	5	4	1	5	5	5	2	3	4	4	4	4	2	5	2	5	5	2	4	5	5	4	1	4	5	5	4	4
33	1	7	1	1	0	2	4	4	4	4	1	4	4	4	3	3	5	4	4	4	3	3	4	4	4	1	4	4	3	4	3	2	4	3	3	1	4	3	3	2	2	2	4	4	4	3	4	3	2
33	2	7	1	1	0	4	3	5	2	4	2	5	2	2	5	5	5	5	3	4	4	4	4	3	4	2	5	4	2	4	3	2	5	2	5	2	5	5	1	2	4	4	5	1	4	5	5	4	3
33	2	5	1	1	0	5	3	4	1	4	4	4	4	3	4	4	4	5	3	4	5	2	5	4	5	5	1	3	2	5	5	1	5	2	3	2	3	5	2	4	3	2	4	2	4	2	5	3	5
33	2	7	1	1	0	4	5	5	1	2	1	4	4	2	5	4	5	5	2	5	4	4	4	4	5	1	5	4	1	2	1	4	4	2	5	1	5	4	1	1	4	5	2	5	5	4	5	1	4
33	1	7	1	1	0	5	2	5	1	4	4	4	5	2	5	5	4	5	3	4	5	5	4	1	5	5	5	3	1	4	4	1	5	4	5	2	4	5	2	1	5	1	5	2	4	3	5	2	5
33	1	7	1	1	0	5	2	5	2	4	5	4	5	2	5	5	4	1	2	5	5	4	4	2	4	5	4	2	4	4	5	4	5	2	4	4	4	5	1	4	5	4	5	2	4	4	3	4	5
33	1	7	1	1	0	4	3	4	1	4	4	4	3	1	4	4	5	4	1	4	4	4	4	1	4	5	4	3	2	3	4	4	5	2	3	2	4	4	1	5	4	2	3	1	3	3	4	4	2
33	2	7	1	1	0	5	1	3	3	5	4	3	3	2	5	4	3	3	3	4	3	2	2	3	4	4	3	3	3	4	4	3	3	4	4	4	3	4	2	2	4	3	4	2	4	4	3	3	4
33	1	4	1	1	0	4	3	4	1	3	3	5	5	4	5	5	5	4	4	5	1	5	1	4	5	3	4	2	4	2	3	3	4	3	1	1	5	4	4	1	3	3	4	4	5	1	5	3	4
33	1	7	1	1	0	5	4	3	2	3	5	3	2	3	4	4	2	4	5	2	3	4	3	4	3	5	4	1	2	3	3	3	5	5	2	4	1	2	5	4	3	4	4	1	2	5	2	1	3
33	1	7	1	1	0	3	4	4	3	4	2	4	4	1	5	2	5	4	2	4	2	4	3	2	2	1	5	2	1	2	2	3	4	2	3	2	4	4	1	2	2	4	4	2	3	2	4	3	2
33	2	7	1	1	0	2	3	5	1	4	2	4	5	4	3	4	3	5	3	4	3	4	5	3	2	2	2	5	3	4	5	2	4	3	2	3	4	5	3	3	2	3	5	2	4	1	3	5	1
33	1	3	1	1	0	2	3	5	4	3	1	5	4	2	5	4	3	5	2	5	4	3	1	3	2	1	2	1	4	4	3	1	5	2	4	1	5	5	2	2	1	2	4	4	4	2	5	4	1
33	2	2	1	1	0	4	4	3	1	2	2	5	4	4	2	2	5	4	4	2	2	3	5	2	2	4	5	3	2	3	4	1	2	5	4	2	5	4	2	1	3	1	4	3	1	4	4	2	4
33	1	4	1	1	0	3	4	5	1	4	2	4	4	1	5	3	5	5	3	4	4	2	5	2	4	3	3	3	2	4	3	4	4	2	3	2	3	5	1	2	4	4	5	1	3	3	4	5	4
33	2	7	1	1	0	5	2	3	2	3	3	2	3	4	4	3	4	4	4	4	4	4	5	4	3	3	2	3	4	2	4	3	3	3	4	2	4	3	3	2	4	4	4	2	3	4	4	3	4
33	1	7	1	1	0	5	2	2	2	4	3	4	2	3	5	5	4	3	3	5	5	4	2	2	3	4	4	4	2	3	4	2	3	2	5	3	5	5	2	3	5	2	3	2	4	3	4	3	2
32	2	7	1	1	0	3	2	5	4	4	1	5	4	4	4	3	5	4	4	5	2	2	3	5	5	1	3	3	4	4	1	2	4	4	5	2	5	3	4	1	2	2	3	5	3	4	4	3	3
32	1	7	1	1	0	3	2	4	3	3	2	4	4	2	4	4	3	4	2	4	3	3	4	2	3	2	3	3	2	3	3	2	4	3	4	2	4	4	2	2	3	3	4	2	4	4	4	3	3
32	2	3	1	1	0	5	3	4	2	3	5	5	5	3	4	4	5	5	3	4	4	3	5	3	4	5	5	3	2	4	4	3	4	3	3	4	4	5	2	1	5	3	4	2	3	3	4	4	4
32	2	5	1	1	0	4	4	5	4	4	2	4	4	5	2	3	5	4	4	2	3	4	4	4	4	2	4	4	4	4	2	2	4	4	4	2	5	3	4	4	2	4	4	2	2	5	5	3	1
32	2	6	1	1	0	4	3	5	1	3	5	4	4	3	4	4	5	4	3	3	4	2	3	2	3	4	4	4	2	2	4	3	4	2	3	3	4	4	2	2	5	3	3	1	2	2	5	5	3
32	2	6	1	1	0	5	3	4	2	4	4	5	4	4	5	3	4	4	2	5	4	4	4	4	4	5	5	3	2	3	3	4	4	3	4	4	5	3	2	3	4	5	5	2	4	4	5	3	2
32	2	7	1	1	0	5	2	4	1	4	5	4	3	4	5	5	3	4	3	4	5	4	5	4	5	5	5	4	3	4	4	4	4	3	4	4	4	4	3	3	5	4	4	3	4	5	4	3	4
32	2	3	1	1	0	4	4	4	2	4	4	3	3	4	4	4	5	4	3	5	4	4	5	3	5	4	4	4	4	4	4	4	3	2	5	2	4	3	3	2	4	5	5	2	4	5	5	5	5
32	1	5	1	1	0	2	2	4	2	3	3	4	2	4	5	4	4	4	3	3	3	4	2	2	4	3	4	2	2	4	2	3	3	3	4	2	3	4	3	2	4	2	3	3	3	4	4	3	4
32	2	7	1	1	0	4	4	4	2	3	2	2	5	1	5	4	5	4	3	4	3	5	3	2	3	4	5	3	2	2	3	2	5	2	3	2	3	3	2	2	3	4	4	1	5	4	5	4	4
32	2	7	1	1	0	4	2	3	5	4	4	4	3	4	5	4	4	4	3	5	3	3	3	5	5	4	3	4	4	4	4	2	3	3	3	4	3	4	2	5	4	2	4	2	4	2	3	3	2
32	2	7	1	1	0	4	2	5	2	4	4	4	4	5	2	4	3	5	5	4	4	2	2	4	4	4	4	5	3	4	4	2	5	3	2	4	4	4	2	1	4	3	3	4	4	3	4	3	4
32	2	7	1	1	0	4	4	5	3	2	4	5	4	3	5	4	4	5	3	4	4	4	4	4	3	5	5	4	3	3	4	4	5	3	4	3	5	5	2	1	4	3	4	3	2	2	4	4	3
32	2	7	1	1	0	4	2	4	3	4	3	3	2	4	4	3	3	5	4	5	4	2	2	4	4	4	2	2	3	4	3	2	4	4	5	3	3	4	2	3	3	2	2	3	4	5	4	2	5
32	2	7	1	1	0	4	4	5	4	5	4	4	5	4	5	2	5	5	4	5	5	1	4	5	5	4	4	2	4	5	4	2	5	4	5	4	5	4	4	2	2	4	5	4	5	5	5	5	5
32	1	7	1	1	0	5	4	3	2	2	4	4	2	4	5	5	4	3	4	1	5	5	3	4	3	5	4	3	4	2	4	2	3	4	1	2	3	4	3	2	5	3	5	2	5	1	5	2	2
32	2	7	1	1	0	4	4	5	4	4	5	5	3	4	5	2	4	5	5	5	4	4	4	4	5	4	5	2	5	4	3	1	5	3	5	4	5	4	2	1	5	2	2	4	5	5	5	1	4
32	1	6	1	1	0	2	2	3	2	2	2	4	2	5	5	2	3	2	4	5	3	4	3	4	3	2	3	2	4	2	2	1	4	4	4	2	4	2	3	3	1	2	3	4	4	4	3	3	3
32	1	3	1	1	0	3	4	4	4	3	2	4	4	2	5	4	5	4	4	3	2	4	2	4	3	4	4	2	2	4	2	2	3	2	1	3	4	4	1	2	4	2	4	2	4	5	3	2	2
32	2	3	1	1	0	5	5	5	1	5	4	4	5	3	4	4	5	5	2	4	4	4	5	5	3	4	4	4	3	4	5	1	4	1	3	5	4	5	1	2	5	2	4	1	4	3	4	4	2
32	2	5	1	1	0	4	3	4	5	2	3	5	3	5	1	1	3	3	4	2	2	4	5	5	2	4	4	2	4	2	2	1	3	4	2	2	5	3	4	1	2	1	2	5	2	2	5	2	2
32	2	3	1	1	0	4	4	4	4	4	3	4	2	4	4	4	3	3	4	5	4	3	2	4	4	4	4	2	4	4	2	4	3	4	4	2	4	4	4	3	3	3	3	4	4	3	4	2	2
32	1	2	1	1	0	3	3	3	3	4	2	4	2	4	4	3	5	3	3	4	3	4	2	4	4	2	4	3	3	3	3	2	3	4	4	1	4	3	3	2	3	3	3	4	5	3	4	2	3
32	2	7	1	1	0	2	2	3	1	2	2	4	3	5	2	4	5	3	4	5	3	4	4	4	4	2	2	4	4	3	3	5	4	1	1	2	4	4	4	2	2	4	4	4	5	1	5	2	3
31	2	7	1	1	0	5	3	4	2	5	5	4	3	3	5	4	5	4	2	5	5	2	2	2	4	5	4	4	2	4	4	4	3	2	4	5	4	4	2	2	5	4	4	1	4	3	3	4	3
31	2	7	1	1	0	5	3	5	1	5	3	5	1	3	5	5	5	5	2	2	5	2	1	2	5	5	4	4	4	5	3	2	3	2	4	3	5	5	3	4	3	4	4	2	3	4	5	4	5
31	2	7	1	1	0	4	2	4	2	4	4	4	2	3	3	4	3	4	4	3	4	3	2	3	4	3	3	3	4	3	4	4	3	4	4	3	4	4	3	2	4	4	4	3	2	3	4	2	3
31	2	7	1	1	0	3	2	5	3	4	3	5	5	3	4	2	4	5	4	3	2	4	5	3	3	3	4	5	3	3	2	3	4	3	4	2	4	4	3	2	3	4	4	3	4	4	5	4	2
31	1	2	1	1	0	3	5	3	5	4	3	5	4	4	3	3	4	3	1	3	3	2	3	2	3	3	3	4	4	3	3	3	5	3	3	4	4	3	3	3	3	3	3	3	3	3	3	3	3
31	1	7	1	1	0	3	2	4	3	4	3	2	2	3	4	3	5	4	4	4	2	5	4	2	4	5	5	2	2	4	3	4	3	2	4	2	3	4	4	5	3	5	4	4	4	4	5	2	2
31	2	7	1	1	0	4	3	4	3	3	4	3	4	2	4	4	5	4	2	3	4	4	4	4	3	4	4	2	2	3	4	4	3	3	4	3	4	2	2	2	4	4	4	3	4	4	4	2	3
31	2	7	1	1	0	5	3	4	1	4	3	4	4	3	4	3	5	4	3	4	2	4	4	3	4	5	4	4	3	2	4	4	4	3	3	3	4	3	2	2	3	4	5	2	3	3	4	3	4
31	2	7	1	1	0	4	1	5	3	3	4	4	5	4	5	4	2	5	3	2	4	4	5	2	2	5	4	4	5	2	4	2	4	3	4	5	3	5	2	2	3	3	5	2	1	4	3	4	4
31	2	7	1	1	0	2	3	4	2	2	2	3	4	2	5	3	5	4	2	4	2	4	4	4	2	1	2	3	3	2	2	3	4	2	4	2	4	4	2	3	2	2	3	5	3	2	2	3	3
31	2	6	1	1	0	4	2	5	1	4	4	5	5	2	4	5	5	5	3	4	3	4	4	5	4	5	5	4	2	3	4	2	3	1	2	3	4	5	2	4	4	5	5	1	2	1	3	5	1
31	1	6	1	1	0	4	1	2	4	5	4	3	1	2	5	2	4	4	5	3	3	4	1	5	5	4	2	1	4	5	3	2	4	5	4	5	4	3	4	3	4	2	4	4	5	4	4	2	4
31	2	6	1	1	0	1	2	4	3	4	4	3	4	4	4	2	5	5	2	4	3	3	2	5	4	5	3	3	4	4	3	5	2	4	4	2	2	2	4	2	4	4	3	2	3	4	5	2	2
31	2	5	1	1	0	4	4	4	4	4	2	5	3	4	4	4	4	5	4	4	2	2	2	4	4	4	4	4	4	3	2	2	4	4	4	2	4	4	4	2	2	4	4	4	2	4	4	2	4
31	2	5	1	1	0	5	2	4	4	3	3	4	4	5	4	2	3	4	4	5	5	4	4	4	5	4	4	2	4	4	4	3	3	4	3	3	3	4	2	3	4	4	2	3	4	3	3	3	4
31	2	4	1	1	0	5	4	5	1	3	4	4	4	4	4	5	5	5	3	2	3	4	5	2	2	4	3	4	4	2	4	4	4	2	1	4	4	4	3	1	5	4	4	2	4	1	5	3	1
31	2	7	1	1	0	3	2	4	4	4	4	4	4	2	4	2	4	4	2	4	2	5	2	5	4	3	4	1	2	4	2	3	3	1	3	2	5	2	2	2	3	4	1	2	4	4	4	1	2
31	2	7	1	1	0	5	2	4	2	4	4	4	2	3	4	3	1	4	2	4	4	4	2	5	4	4	5	2	3	4	2	5	4	4	4	2	4	4	3	4	5	4	4	4	4	5	5	4	4
31	1	7	1	1	0	2	2	4	1	4	1	4	2	4	4	4	4	4	2	5	4	2	2	2	5	1	4	2	2	5	1	3	4	1	4	2	4	4	4	4	4	5	2	2	4	5	4	2	2
31	1	4	1	1	0	5	2	2	1	5	5	4	4	1	5	4	5	5	4	5	5	4	5	2	5	5	4	4	2	4	4	4	5	1	4	4	5	5	1	1	5	5	4	1	4	2	5	4	4
31	2	7	1	1	0	3	2	5	4	5	2	2	5	5	2	4	4	5	5	4	5	1	4	5	5	3	1	5	5	4	4	1	5	5	4	3	2	5	4	4	3	2	5	2	5	4	2	4	4
31	2	7	1	1	0	5	2	5	2	2	4	4	4	3	5	5	5	5	3	5	5	3	1	4	4	5	5	3	4	3	4	3	4	4	3	5	4	3	3	3	5	3	2	4	4	2	5	3	4
31	2	7	1	1	0	5	4	3	2	5	5	4	2	5	5	4	3	2	4	2	4	5	1	3	5	5	4	3	4	5	5	4	2	3	4	5	4	5	2	4	5	3	4	3	5	4	5	2	2
31	2	6	1	1	0	5	2	5	3	4	4	5	2	4	5	4	3	5	4	4	3	2	2	4	3	4	2	2	4	3	4	2	5	4	2	2	4	5	3	3	4	2	3	2	3	2	4	4	4
31	1	7	1	1	0	5	2	4	3	4	3	4	2	3	5	4	4	4	3	4	3	4	2	3	3	4	5	2	2	4	4	2	4	3	4	3	3	4	2	5	4	4	4	2	4	4	4	2	3
31	1	7	1	1	0	2	3	5	3	2	2	5	5	4	4	4	5	4	3	5	3	2	3	4	4	2	3	4	2	2	4	2	4	1	2	2	5	4	3	3	2	3	4	4	3	1	4	4	4
31	2	7	1	1	0	4	2	5	2	5	3	4	4	4	4	4	4	5	4	4	4	5	4	4	5	4	4	2	4	4	4	2	4	4	2	3	4	4	2	2	4	4	4	4	4	2	5	2	2
31	1	3	1	1	0	3	3	4	2	3	1	3	3	1	4	4	3	4	3	5	3	3	4	4	3	1	2	2	1	3	3	2	4	2	2	2	3	4	1	2	3	3	5	4	3	2	3	3	3
31	1	7	1	1	0	5	2	5	1	5	4	4	3	2	4	5	4	5	1	5	5	4	4	1	5	4	5	4	2	5	4	4	4	2	4	4	5	4	1	3	5	4	4	2	5	4	5	4	3
30	2	7	1	1	0	4	2	5	4	4	3	4	4	5	4	2	1	5	5	4	3	1	2	5	4	4	4	2	4	3	4	1	2	5	4	2	4	4	4	1	4	3	2	4	3	3	4	1	3
30	1	7	1	1	0	2	2	5	1	2	2	4	5	1	4	4	2	5	3	4	4	1	5	4	1	3	4	4	3	4	4	2	4	1	3	4	4	4	1	3	4	3	5	1	5	2	5	3	1
30	2	4	1	1	0	5	3	4	5	3	3	5	5	5	4	1	4	4	1	2	3	4	3	5	4	5	5	3	5	4	3	4	3	4	3	2	5	4	3	3	4	4	3	4	2	3	5	3	3
30	2	7	1	1	0	5	2	4	2	3	5	5	3	2	4	4	5	4	2	5	4	4	2	4	4	5	4	3	2	3	4	4	4	2	3	4	5	4	2	2	4	4	3	2	3	3	3	3	4
30	2	7	1	1	0	4	4	4	3	3	2	4	2	3	4	4	5	4	3	4	3	4	2	4	4	2	4	2	2	4	2	2	4	4	5	1	5	4	2	2	3	2	3	4	3	5	5	2	3
30	2	7	1	1	0	5	3	3	1	5	5	4	2	1	5	4	5	4	2	3	4	5	2	1	5	5	5	3	2	4	5	5	2	1	5	4	5	3	2	4	4	4	4	1	5	5	5	3	3
30	2	7	1	1	0	4	2	4	2	4	5	4	4	3	4	5	3	4	3	4	5	3	5	4	4	5	4	4	3	4	4	2	5	2	2	4	4	5	4	2	5	3	5	2	4	2	4	5	1
30	1	7	1	1	0	5	1	5	2	3	2	4	4	2	5	3	5	5	4	5	4	4	4	4	4	4	4	2	3	3	3	2	3	4	5	2	4	4	4	2	4	2	4	3	4	5	3	3	5
30	1	7	1	1	0	3	2	5	4	4	2	4	4	3	4	2	5	4	4	5	2	2	4	3	4	2	3	2	4	4	2	2	4	4	4	2	3	2	3	2	2	2	3	3	4	4	5	2	3
30	1	7	1	1	0	4	1	4	2	4	3	4	4	3	5	4	4	3	2	5	4	3	1	4	4	4	4	3	3	4	4	1	4	3	5	3	3	5	1	5	4	2	4	3	3	5	4	2	4
30	2	6	1	1	0	3	4	5	2	3	3	4	4	4	4	4	4	5	2	4	4	4	5	4	4	4	4	5	2	3	4	2	4	2	3	4	4	4	2	3	3	3	4	3	3	4	5	4	4
30	1	6	1	1	0	4	2	4	1	3	4	4	4	3	4	5	5	4	3	4	3	4	5	4	4	3	4	3	2	4	4	3	4	3	4	2	4	4	2	1	4	3	4	2	4	4	4	3	3
30	2	7	1	1	0	3	2	4	4	3	2	4	3	4	4	4	4	4	4	3	4	2	3	4	4	2	4	2	4	3	4	2	4	4	2	1	4	3	4	3	2	2	2	4	4	3	5	1	3
30	1	5	1	1	0	5	2	4	2	4	3	3	2	2	5	4	2	4	4	5	4	1	2	2	5	3	4	2	2	5	4	2	4	4	5	2	4	3	2	2	4	2	4	3	4	5	3	4	4
30	2	7	1	1	0	4	2	4	2	4	4	4	4	2	4	4	4	4	2	4	3	5	4	4	3	4	4	4	2	2	3	3	4	2	2	2	4	4	2	3	3	3	4	4	3	2	4	3	1
30	1	7	1	1	0	4	1	5	2	4	5	5	4	2	5	5	5	5	2	5	5	5	4	2	5	5	5	5	1	4	4	5	5	1	5	5	5	5	2	4	5	5	5	2	5	4	4	4	5
30	1	7	1	1	0	5	2	4	2	4	5	4	3	4	5	3	3	4	2	3	5	5	3	3	4	5	4	2	2	4	5	4	3	2	4	4	3	4	3	4	5	4	3	2	5	4	4	2	3
30	2	3	1	1	0	3	2	4	2	3	2	4	3	3	2	3	5	4	3	4	3	2	3	3	4	2	2	2	4	3	3	1	4	4	4	2	3	3	4	2	3	2	2	3	4	3	4	2	3
30	2	7	1	1	0	5	2	4	2	2	3	5	5	2	4	3	4	5	2	4	3	3	4	5	4	5	5	2	3	4	4	4	4	4	3	2	4	4	2	1	4	4	4	4	2	2	5	3	1
30	1	7	1	1	0	4	1	4	2	4	2	4	2	1	5	4	5	4	2	5	3	4	2	2	5	3	4	1	1	5	4	1	5	1	5	3	4	4	1	3	4	1	3	2	4	5	4	3	5
30	2	7	1	1	0	2	4	4	4	4	1	5	4	2	5	3	5	5	3	4	4	2	4	5	5	1	1	3	4	4	3	1	4	4	4	1	5	4	2	2	2	1	5	5	4	4	4	3	4
30	1	3	1	1	0	4	4	4	2	5	3	5	2	3	4	3	5	3	3	3	4	4	3	3	5	4	5	4	3	4	3	3	4	4	5	3	5	3	2	4	4	4	4	2	4	4	4	2	3
30	2	7	1	1	0	4	2	5	1	3	4	3	4	2	5	5	4	5	4	2	5	4	4	3	3	5	4	3	2	3	5	2	4	3	2	2	4	5	2	2	4	2	4	2	3	2	4	4	3
30	2	6	1	1	0	5	2	5	3	2	2	4	4	2	5	4	4	4	3	5	4	4	2	4	2	4	4	2	3	2	4	2	2	4	3	1	4	4	3	2	4	2	3	2	2	2	4	2	2
30	1	7	1	1	0	3	3	5	1	3	2	2	5	3	2	4	5	5	3	3	4	2	5	2	3	3	3	4	1	5	4	3	5	2	2	2	3	5	3	1	2	3	5	2	3	1	3	5	2
30	1	7	1	1	0	5	3	4	2	2	4	4	4	4	4	3	5	4	2	3	5	5	4	4	3	5	4	3	3	2	5	2	3	3	1	2	5	4	2	1	5	2	3	1	2	1	5	2	4
30	1	4	1	1	0	4	3	3	1	3	2	4	3	2	4	4	5	4	2	4	3	4	3	2	3	2	4	4	2	4	4	1	4	2	3	2	4	4	2	2	3	2	4	2	3	2	3	3	2
30	1	7	1	1	0	3	3	5	3	4	3	3	5	4	5	4	4	5	4	3	3	1	5	3	4	3	2	4	2	3	4	1	5	3	2	3	3	5	2	4	3	1	5	1	4	2	3	4	3
30	2	7	1	1	0	3	2	4	3	2	2	4	3	4	2	2	5	4	4	4	2	2	3	4	2	2	3	2	4	2	2	2	2	3	1	5	4	3	3	2	2	2	3	5	2	2	4	2	2
29	2	7	1	1	0	5	3	5	1	4	4	3	4	3	5	5	5	5	2	5	5	5	5	3	5	5	4	4	3	4	4	4	4	2	4	4	3	5	2	1	4	4	4	2	4	4	3	4	4
29	2	5	1	1	0	5	4	5	1	5	4	4	5	5	4	4	5	4	4	3	4	4	5	5	4	4	4	5	4	4	4	5	4	2	3	4	4	4	3	1	4	5	4	4	4	3	5	5	3
29	2	5	1	1	0	2	2	4	3	2	2	4	4	3	3	2	5	4	2	4	2	1	4	4	2	2	3	3	2	2	3	1	4	2	4	2	4	3	3	2	3	3	3	3	4	2	3	3	4
29	2	3	1	1	0	5	2	5	2	4	2	5	4	2	5	3	3	4	2	5	2	2	5	5	2	3	2	5	4	4	3	5	3	4	3	3	4	4	2	2	4	4	4	4	2	1	4	5	1
29	2	7	1	1	0	5	4	4	2	4	5	4	3	4	4	4	5	4	3	4	2	2	4	3	3	5	4	4	4	2	3	2	3	4	2	4	4	4	4	2	5	2	4	2	3	2	4	2	4
29	2	7	1	1	0	5	3	5	1	4	4	4	5	2	3	3	5	4	2	5	5	4	5	4	3	4	5	5	2	3	4	4	3	1	4	2	4	4	2	2	3	5	4	2	4	5	4	4	4
29	2	7	1	1	0	4	2	4	3	4	2	4	3	5	5	4	2	5	5	4	3	2	4	5	4	3	2	3	3	4	3	2	2	5	5	2	5	5	3	2	3	2	3	5	5	5	4	4	4
29	2	6	1	1	0	1	3	2	2	2	5	2	4	5	3	3	5	2	5	4	4	4	4	2	4	5	5	2	4	2	5	1	4	4	3	5	4	4	4	4	5	4	5	2	3	1	3	4	1
29	2	7	1	1	0	5	4	5	2	2	4	4	4	3	5	4	5	5	2	5	4	4	4	4	3	4	5	2	2	4	2	4	3	1	5	2	5	4	1	1	5	4	3	4	3	5	5	3	1
29	2	6	1	1	0	5	2	5	1	4	5	5	5	2	4	4	5	5	2	3	4	4	5	2	2	5	4	4	2	2	5	2	5	2	1	2	4	5	2	2	5	2	5	2	2	2	4	5	2
29	2	7	1	1	0	4	2	4	4	5	2	4	2	4	5	4	4	4	5	5	5	2	2	5	5	2	3	3	5	5	4	3	4	5	5	1	4	4	4	2	3	3	4	5	5	5	4	4	4
29	2	5	1	1	0	4	3	5	4	2	4	4	3	4	5	3	4	5	5	4	4	4	3	4	3	5	5	2	4	2	4	1	4	4	4	4	5	4	4	4	4	2	3	2	2	4	3	4	2
29	1	7	1	1	0	3	2	5	2	3	2	4	4	1	4	3	5	5	3	4	4	5	5	4	3	2	2	3	1	3	4	2	4	2	4	4	4	5	1	3	3	2	5	2	3	3	4	4	4
29	2	7	1	1	0	5	3	5	1	4	4	4	4	4	5	4	4	5	3	3	4	4	4	3	5	5	4	4	3	4	5	2	4	2	5	5	5	4	4	3	5	4	5	1	4	5	4	4	5
29	2	7	1	1	0	4	4	4	3	2	4	4	4	4	5	3	5	4	2	4	4	3	4	4	2	4	4	4	4	2	1	5	4	2	4	4	5	4	4	1	4	4	5	4	1	2	5	3	4
29	1	7	1	1	0	5	3	4	1	2	5	4	4	1	4	3	5	5	4	3	4	3	2	1	2	5	4	2	2	2	4	2	4	3	2	4	3	4	2	2	5	2	4	1	2	2	4	3	5
29	2	7	1	1	0	5	5	5	3	5	5	5	3	3	5	3	5	5	3	5	3	2	1	3	5	5	3	3	4	4	2	4	4	4	5	1	5	5	2	3	3	4	3	3	4	4	5	2	2
29	2	3	1	1	0	5	2	4	3	4	4	3	4	4	3	3	3	4	4	5	3	3	3	4	5	4	3	3	4	5	4	3	4	4	4	2	4	4	4	2	3	2	3	4	3	4	3	3	3
29	2	5	1	1	0	5	2	4	2	3	2	5	1	4	4	3	5	5	4	5	4	3	2	5	5	3	5	2	4	3	3	2	4	4	3	2	4	4	3	3	3	3	3	4	5	3	2	3	4
29	1	5	1	1	0	4	1	4	2	3	4	4	3	4	4	3	3	4	5	4	4	2	4	2	4	4	2	3	2	5	5	1	4	4	2	4	4	5	1	2	4	2	4	1	2	2	3	4	1
29	2	6	1	1	0	2	3	5	5	3	1	4	5	3	3	1	4	4	4	5	2	1	2	5	3	1	1	3	4	3	4	1	5	4	5	1	5	4	2	4	1	4	3	5	3	5	3	5	2
29	1	7	1	1	0	3	4	4	4	4	1	5	2	4	5	2	5	4	4	5	4	2	2	5	5	2	2	2	4	4	4	2	4	4	5	2	3	4	4	3	3	2	4	4	3	5	4	1	5
28	2	7	1	1	0	2	2	4	2	3	2	4	4	2	3	3	5	4	3	4	3	2	2	2	4	3	4	2	2	3	2	3	4	4	3	2	4	4	2	4	2	4	4	5	3	3	5	3	3
28	2	5	1	1	0	5	3	4	2	3	4	4	4	4	3	4	4	4	3	4	3	2	4	4	3	5	4	2	3	2	3	1	4	4	4	4	4	3	3	2	2	2	4	2	4	1	1	5	1
28	2	7	1	1	0	4	4	4	1	4	3	4	3	3	4	4	5	5	2	3	4	2	3	3	4	3	5	4	3	4	2	3	5	3	4	2	4	3	4	2	4	5	4	3	3	4	5	4	1
28	2	3	1	1	0	4	2	1	4	2	4	4	5	4	2	4	5	5	1	2	2	1	5	5	2	5	1	5	2	1	5	5	2	5	2	2	2	2	2	1	2	3	5	2	1	1	4	1	2
28	2	4	1	1	0	3	4	5	3	4	1	3	4	4	4	3	5	4	3	5	2	2	4	4	5	1	3	2	2	4	3	2	3	4	4	1	4	4	3	2	2	2	3	3	3	4	4	2	3
28	2	7	1	1	0	5	2	4	1	4	4	2	5	4	3	4	5	5	2	2	5	4	5	2	2	5	5	4	2	3	4	4	4	2	1	5	4	5	2	1	5	2	4	2	2	1	3	4	1
28	2	7	1	1	0	4	2	5	2	3	1	4	5	4	4	4	5	5	4	5	3	5	5	5	4	2	4	5	3	3	2	3	4	2	5	2	5	4	4	1	2	3	4	4	4	4	5	5	4
28	2	7	1	1	0	4	3	5	3	4	2	4	4	4	5	4	5	4	4	5	2	2	4	5	5	2	4	4	5	4	4	5	5	5	5	1	5	4	3	5	2	3	5	4	5	5	3	4	5
28	1	7	1	1	0	2	4	4	2	4	2	4	1	1	3	3	5	4	1	3	3	4	1	2	4	1	5	2	1	4	3	3	3	2	3	2	4	4	1	1	2	2	2	1	5	2	3	4	1
28	2	7	1	1	0	4	4	4	3	2	4	4	3	5	5	3	4	5	3	4	5	4	2	5	3	3	4	3	4	3	2	4	4	3	5	2	5	3	4	2	3	3	3	4	3	4	5	4	3
28	1	7	1	1	0	5	2	5	4	5	4	4	3	5	5	4	4	5	4	5	4	2	4	4	5	5	3	2	2	5	5	1	3	5	5	4	5	5	3	4	5	2	4	4	5	4	2	1	5
28	2	7	1	1	0	3	5	4	3	4	2	4	2	3	5	4	4	4	3	5	3	4	2	5	3	3	4	2	2	4	4	3	4	3	3	4	4	3	2	3	4	3	4	2	4	5	5	3	4
28	1	3	1	1	0	5	3	5	3	3	3	5	5	4	5	4	5	5	3	5	3	4	3	5	4	4	1	2	5	1	2	1	5	5	3	4	1	5	4	5	1	1	1	1	5	3	3	4	1
28	2	7	1	1	0	4	5	3	4	2	1	5	1	5	5	1	3	3	4	4	3	1	1	5	1	3	5	1	5	1	1	5	1	5	1	3	4	2	5	5	1	5	1	4	1	1	3	1	1
27	2	7	1	1	0	5	3	5	3	4	4	4	4	4	5	4	4	5	5	5	5	1	3	5	5	5	3	4	5	4	4	3	5	3	5	3	5	5	3	2	4	4	5	5	5	5	3	4	5
27	2	3	1	1	0	3	4	5	1	3	3	5	4	1	3	3	5	5	1	3	3	4	3	2	2	3	4	2	3	2	2	4	4	3	1	2	4	5	1	1	3	4	3	3	3	5	3	5	4
27	2	5	1	1	0	5	4	4	1	4	4	5	3	4	3	4	5	4	2	2	2	4	2	4	3	4	4	3	4	2	3	2	3	4	4	2	4	4	4	2	3	2	4	3	1	5	5	4	4
27	1	6	1	1	0	4	3	5	1	5	4	4	3	1	5	4	5	5	3	4	5	4	3	1	4	4	5	2	1	4	4	2	5	4	5	2	3	3	1	4	4	3	4	2	5	4	4	2	3
27	2	7	1	1	0	4	2	3	4	5	4	5	2	4	5	4	4	4	2	5	5	5	2	4	5	4	5	3	2	4	5	2	2	4	5	1	5	2	4	4	4	4	4	2	4	5	5	2	4
27	2	7	1	1	0	5	2	4	2	3	4	4	4	4	3	4	4	4	3	4	4	3	4	5	4	5	3	4	2	4	4	2	3	2	2	4	4	4	3	2	4	3	5	3	4	2	3	3	2
27	1	7	1	1	0	4	4	4	3	4	2	3	3	2	5	4	4	3	2	4	3	2	4	2	4	3	4	4	2	4	4	2	5	1	5	4	3	4	2	3	3	2	5	3	4	5	4	4	4
27	2	5	1	1	0	4	2	5	3	4	3	4	5	3	4	3	5	5	3	4	4	4	4	3	4	4	4	5	2	4	5	4	4	3	3	3	4	4	2	2	3	5	3	4	3	4	5	4	3
27	1	5	1	1	0	5	3	4	3	3	5	4	2	2	5	3	5	4	2	5	4	2	4	4	4	5	4	2	2	3	5	4	3	2	4	4	5	3	2	3	5	4	4	1	4	3	3	2	4
27	1	7	1	1	0	5	4	4	1	4	5	4	3	2	5	3	4	4	2	5	5	5	3	2	3	5	5	3	1	4	4	4	3	3	5	5	4	3	3	4	5	3	4	1	5	5	4	3	5
27	1	6	1	1	0	3	2	4	2	3	1	4	4	3	4	3	5	4	4	3	3	5	3	4	4	3	4	2	3	3	2	3	4	2	3	3	4	3	3	2	3	2	4	4	4	4	4	2	4
27	2	5	1	1	0	3	2	5	3	4	2	4	4	5	5	4	5	4	5	5	4	2	3	4	5	3	2	3	4	4	4	2	4	5	4	2	4	4	4	2	2	2	5	3	5	4	3	2	4
27	2	5	1	1	0	5	4	3	2	4	4	3	1	3	5	3	5	5	2	3	5	3	1	2	5	4	5	2	2	4	3	5	4	1	5	3	4	3	1	1	5	5	3	3	5	5	5	4	4
27	2	7	1	1	0	5	2	4	2	3	4	4	3	2	4	3	5	4	2	4	3	3	3	4	4	5	5	3	2	3	4	4	4	4	5	3	5	4	3	2	4	4	4	3	4	4	5	2	2
27	2	4	1	1	0	5	4	4	3	4	4	4	4	3	4	3	4	4	3	4	4	3	4	3	3	4	4	4	4	4	4	4	3	5	3	4	4	4	3	3	4	4	4	2	4	4	4	3	2
27	1	7	1	1	0	4	4	4	1	2	4	5	2	1	4	3	5	4	1	3	4	5	2	2	2	4	4	2	1	2	3	4	2	2	4	4	5	3	1	4	4	4	4	2	4	2	4	2	2
27	1	5	1	1	0	5	2	5	4	4	4	4	4	4	5	4	3	5	4	5	4	3	2	5	5	4	4	3	4	4	4	2	3	4	5	2	5	3	4	3	4	2	3	4	4	4	5	1	4
27	2	6	1	1	0	4	4	5	4	5	4	4	4	4	5	2	5	4	4	5	4	5	2	4	4	4	4	4	4	4	2	4	4	4	5	2	5	4	2	2	4	4	4	4	4	4	5	4	4
27	2	6	1	1	0	5	4	5	1	3	5	5	4	2	4	4	5	5	1	4	5	4	4	2	4	5	5	3	2	3	4	4	3	2	4	4	5	4	1	5	4	4	4	2	4	2	4	2	3
27	2	4	1	1	0	5	2	5	2	4	5	5	5	4	4	4	4	5	4	4	5	5	5	4	5	5	4	5	2	4	5	2	4	3	4	5	4	5	3	2	4	3	5	2	4	5	4	4	4
27	1	7	1	1	0	4	4	4	1	2	2	4	3	4	4	4	4	4	2	4	4	4	4	2	2	4	4	2	2	2	4	2	3	2	4	2	4	4	4	2	4	4	4	2	2	4	4	3	4
27	2	4	1	1	0	5	3	3	5	4	4	5	2	5	5	3	3	3	5	5	4	5	2	5	2	5	1	1	5	4	5	5	1	5	3	5	5	3	5	1	4	1	2	5	5	4	2	1	1
27	2	6	1	1	0	4	2	5	2	3	4	5	5	3	3	3	4	4	2	3	4	3	2	4	4	4	4	2	3	2	4	1	4	4	3	2	4	4	3	3	4	1	4	3	4	2	5	2	1
26	2	7	1	1	0	5	3	3	1	4	4	4	2	3	4	4	5	3	3	2	3	4	2	4	2	3	4	2	2	2	4	2	2	2	2	4	4	2	3	4	4	4	4	3	2	2	4	2	2
26	2	7	1	1	0	5	3	5	2	5	5	5	5	4	5	4	3	5	3	5	5	4	4	4	3	5	3	4	4	5	4	2	4	3	5	3	5	5	4	3	5	4	4	4	4	5	4	4	4
26	2	7	1	1	0	4	2	5	3	4	3	5	4	3	4	4	4	5	3	5	3	4	5	4	3	3	5	4	3	4	4	3	5	4	3	2	5	5	2	1	4	4	5	2	5	4	5	3	4
26	1	3	1	1	0	5	1	5	1	4	5	4	4	1	5	5	5	5	1	2	4	4	5	1	4	4	5	5	1	4	4	2	4	1	4	5	5	5	1	4	5	2	5	1	4	4	4	5	4
26	2	7	1	1	0	4	1	4	4	2	2	4	2	5	2	2	5	2	4	5	2	1	5	5	4	2	2	2	3	4	2	1	2	5	5	1	4	4	5	1	2	2	2	4	2	4	3	2	2
26	2	5	1	1	0	4	4	4	2	4	2	5	4	3	5	3	5	4	3	5	4	4	2	2	3	4	5	3	2	2	4	3	5	1	4	2	5	4	2	1	4	3	2	1	3	4	5	3	4
26	2	5	1	1	0	3	2	3	5	2	1	5	1	4	5	3	3	5	3	3	4	5	1	4	1	1	5	1	4	2	4	1	4	5	1	1	5	3	4	1	1	1	4	5	3	1	4	4	5
26	2	7	1	1	0	5	3	4	1	4	5	5	3	2	5	5	4	4	2	3	4	3	2	2	2	5	5	4	2	4	5	3	4	2	4	4	4	4	2	4	4	4	4	1	4	2	4	2	3
26	2	7	1	1	0	3	4	5	3	3	2	3	4	3	5	3	5	5	2	5	4	3	2	5	5	2	4	3	2	4	5	4	4	4	5	3	3	4	2	4	2	5	4	2	4	5	4	4	5
26	2	7	1	1	0	3	2	3	2	3	3	3	2	2	4	3	4	4	3	3	3	5	1	3	3	2	3	1	3	3	4	2	5	5	3	2	3	4	2	3	2	2	4	3	3	2	4	3	3
26	2	3	1	1	0	2	4	5	4	2	4	4	4	1	4	4	5	5	3	5	4	4	1	2	5	1	5	2	1	4	4	1	5	2	5	1	5	5	1	2	4	4	4	1	5	1	5	4	3
26	2	7	1	1	0	5	3	5	1	5	3	4	5	2	5	5	5	5	2	5	5	4	5	2	5	5	4	5	2	5	5	2	5	2	5	3	5	5	2	3	4	4	5	2	5	5	5	2	5
26	2	7	1	1	0	5	3	4	2	4	4	3	2	1	5	5	4	4	3	4	5	2	2	4	4	5	4	2	2	4	4	2	4	4	4	4	5	4	2	2	5	2	4	4	5	4	5	2	5
26	1	7	1	1	0	3	4	5	4	2	2	4	2	4	5	2	5	4	3	5	3	5	2	4	2	3	4	1	1	3	2	3	4	2	4	2	4	2	2	2	3	4	1	4	4	4	4	2	4
26	1	7	1	1	0	5	2	4	4	4	5	5	5	4	5	4	5	5	3	4	4	2	4	4	5	5	5	2	4	4	4	1	3	2	5	3	3	4	4	1	5	1	4	4	5	5	4	1	5
26	2	7	1	1	0	5	3	4	3	4	4	4	4	5	5	3	4	4	3	4	4	2	4	4	4	5	3	2	4	4	4	3	3	2	5	4	4	2	4	3	5	4	4	2	3	4	3	3	4
26	1	5	1	1	0	3	1	3	2	1	3	4	2	3	2	1	5	2	1	5	1	5	1	4	5	5	5	1	3	2	5	1	2	2	4	1	5	2	2	2	1	1	2	3	3	4	3	1	2
26	1	7	1	1	0	3	1	4	2	4	5	3	2	3	5	3	2	5	5	4	5	2	2	3	4	4	2	2	2	5	5	4	4	4	4	2	4	5	3	4	1	1	5	2	1	3	2	4	1
26	2	7	1	1	0	4	2	5	3	4	4	4	4	4	4	3	2	4	4	4	5	3	3	4	3	4	4	4	4	4	4	2	5	4	5	3	4	4	3	2	4	2	4	3	5	5	4	4	5
26	1	6	1	1	0	2	2	5	1	4	1	3	2	3	4	3	5	5	4	4	2	3	5	4	2	2	1	2	2	5	4	1	2	1	2	2	3	3	1	4	4	1	4	2	3	2	4	3	2
26	2	7	1	1	0	4	4	4	2	4	4	4	4	2	4	4	5	5	1	3	5	5	4	2	4	4	5	4	1	4	4	4	4	1	4	4	5	4	1	3	4	4	4	1	2	3	3	2	2
26	1	7	1	1	0	3	2	5	3	4	2	3	4	4	5	3	5	5	4	5	3	2	3	4	5	2	3	4	4	3	3	2	4	3	4	3	4	4	4	2	3	3	4	3	5	4	5	5	3
26	2	7	1	1	0	3	4	5	1	2	2	4	4	4	4	2	5	2	4	5	4	2	5	4	5	3	2	2	5	2	4	2	4	4	4	2	4	3	4	2	3	1	5	4	4	5	4	4	4
26	1	7	1	1	0	4	2	5	2	4	3	4	5	4	5	4	4	4	4	4	4	5	2	5	3	4	4	3	4	3	5	5	4	3	2	4	3	5	3	4	4	4	4	2	4	2	5	4	3
26	2	3	1	1	0	4	4	4	5	3	1	5	2	5	3	4	3	5	4	5	3	4	4	5	2	1	5	2	5	3	1	5	1	4	3	1	4	3	5	3	1	5	4	5	4	3	4	1	1
26	1	5	1	1	0	4	2	4	4	2	1	2	5	2	1	1	5	5	4	2	1	2	5	4	1	1	1	2	5	1	1	2	2	4	2	2	3	1	1	1	2	1	4	5	2	1	4	1	4
26	1	5	1	1	0	5	2	4	1	4	4	3	2	3	2	3	3	4	4	5	5	5	1	5	3	5	2	1	2	4	4	2	3	4	3	5	3	3	3	2	4	2	4	1	5	1	3	4	1
25	2	7	1	1	0	3	2	5	2	4	2	3	4	3	4	3	4	5	3	4	4	4	3	4	4	2	4	2	2	4	2	2	4	2	4	1	3	4	3	2	2	2	4	4	4	5	5	4	4
25	2	4	1	1	0	5	4	4	1	4	4	4	2	4	5	4	3	4	2	3	5	3	3	4	5	5	5	2	4	4	4	5	2	3	4	3	5	4	4	3	5	4	4	4	3	3	5	2	4
25	1	7	1	1	0	2	4	4	1	2	2	5	2	2	4	3	5	4	2	4	3	5	3	2	2	1	5	2	2	2	2	4	3	2	2	2	4	2	2	3	2	3	3	2	4	2	4	4	2
25	2	7	1	1	0	4	5	4	3	3	4	3	5	4	5	3	5	5	3	5	3	4	5	4	1	4	3	4	2	3	4	2	3	3	4	4	5	3	3	3	3	4	4	2	4	4	4	4	4
25	2	7	1	1	0	4	4	5	3	3	3	3	4	4	2	3	4	4	4	5	3	4	5	4	4	4	4	3	4	3	3	3	4	4	2	2	4	4	3	2	2	3	4	4	4	4	4	4	3
25	2	5	1	1	0	2	2	5	4	4	1	5	4	4	4	4	5	5	4	5	3	4	5	4	4	1	4	2	5	4	3	4	4	5	5	1	5	5	4	1	1	4	4	5	4	4	5	2	4
25	2	6	1	1	0	3	3	4	3	4	2	4	4	3	4	3	4	4	3	3	4	3	2	3	4	2	3	2	3	4	3	2	4	3	4	2	4	3	3	2	2	3	3	3	3	4	4	3	3
25	2	3	1	1	0	5	3	4	2	4	4	4	3	4	3	4	5	4	2	5	4	3	4	5	4	4	5	3	3	3	2	4	3	3	2	4	4	4	3	4	4	4	3	2	2	2	4	4	4
25	2	7	1	1	0	4	2	5	2	4	3	4	3	4	5	4	3	5	4	3	3	2	5	4	4	3	4	3	4	4	4	4	5	4	5	2	4	5	4	2	3	2	4	3	2	5	4	3	2
25	2	7	1	1	0	5	2	4	2	2	4	1	3	5	4	4	3	4	2	4	3	1	2	4	3	4	4	4	4	4	2	4	5	5	4	3	4	4	4	2	4	4	4	4	3	4	4	4	2
25	2	7	1	1	0	4	3	5	3	4	2	5	4	4	4	3	5	5	3	4	3	4	4	5	3	5	3	4	5	3	3	5	4	5	4	2	5	5	5	2	4	4	5	5	4	5	5	4	5
25	2	5	1	1	0	5	2	4	2	4	4	2	2	5	5	4	5	4	4	5	5	4	2	4	5	5	5	2	5	4	5	3	5	4	5	2	4	3	4	2	5	4	4	4	5	5	5	4	2
25	2	7	1	1	0	4	3	4	4	3	4	5	5	4	4	2	5	4	4	5	4	3	4	5	2	4	4	2	4	2	4	3	4	4	3	4	5	4	4	2	4	4	4	4	3	4	4	3	4
25	2	5	1	1	0	5	5	5	1	2	4	5	5	1	3	3	5	5	1	4	3	5	5	5	2	4	5	4	1	2	3	1	5	1	5	4	5	4	1	4	3	5	4	1	2	5	5	4	3
25	2	5	1	1	0	5	2	5	4	3	5	4	5	4	5	4	4	5	4	4	4	3	5	4	4	5	5	5	4	3	4	4	3	2	4	2	4	5	3	3	5	2	3	3	5	5	5	4	5
25	2	4	1	1	0	4	3	5	1	4	3	5	4	5	5	4	5	5	4	5	5	1	1	3	5	4	5	4	3	4	2	2	5	2	5	4	5	5	5	1	4	2	5	2	4	5	4	5	3
25	1	7	1	1	0	5	4	3	3	3	5	3	4	3	4	4	5	4	3	3	3	3	4	3	4	5	3	4	3	4	3	3	4	3	3	4	4	4	3	4	4	4	3	3	4	4	4	3	2
25	1	3	1	1	0	1	5	5	4	2	1	4	1	4	3	1	5	4	2	4	2	5	1	4	2	1	5	1	3	3	1	4	4	4	4	1	5	4	4	2	1	4	1	4	5	3	5	2	4
24	2	5	1	1	0	4	3	4	3	3	4	4	4	4	4	4	4	4	4	4	3	3	5	4	3	4	4	2	4	3	3	3	3	4	4	3	4	4	4	2	4	2	4	3	3	5	4	3	4
24	2	3	1	1	0	5	2	5	4	3	4	2	4	4	5	2	2	4	4	5	4	4	4	4	5	5	4	2	4	4	4	3	4	4	3	2	4	3	4	3	4	2	4	4	4	3	2	4	2
24	2	5	1	1	0	4	2	4	2	4	4	4	2	2	5	4	4	4	2	4	4	3	4	4	4	3	4	4	2	4	4	3	4	4	3	2	4	4	2	2	4	3	4	2	4	3	3	4	2
24	2	7	1	1	0	4	2	4	3	5	2	3	2	3	5	4	5	3	4	5	4	4	2	3	5	5	5	4	1	5	3	3	4	2	5	2	4	4	2	3	4	5	5	4	4	4	5	2	3
24	1	7	1	1	0	4	5	4	2	2	3	5	2	1	5	3	5	4	1	4	3	5	3	2	3	5	4	2	1	3	4	4	3	2	4	4	4	4	1	3	4	4	4	3	4	4	5	2	3
24	1	5	1	1	0	1	2	3	4	4	1	4	2	3	5	3	5	4	3	5	2	4	2	5	5	1	4	1	3	3	3	1	4	2	4	1	4	3	3	1	2	1	3	4	5	4	2	2	2
24	1	5	1	1	0	5	3	2	3	4	4	4	2	4	5	3	5	3	4	4	4	5	2	4	5	2	4	2	4	4	3	4	2	4	5	2	5	2	5	3	4	2	2	4	4	5	4	2	5
24	2	7	1	1	0	4	2	5	4	2	5	4	5	3	4	2	5	4	2	4	2	4	5	4	1	5	2	4	3	1	3	3	3	3	2	4	4	2	2	2	4	3	3	4	2	4	4	3	2
24	2	7	1	1	0	5	4	5	2	4	5	5	4	4	4	4	5	5	2	4	4	2	5	4	4	5	4	4	4	4	4	2	4	4	4	5	5	4	2	2	5	4	5	2	4	4	5	4	4
24	1	5	1	1	0	4	5	3	1	4	2	5	2	1	5	2	5	3	1	5	4	5	1	1	4	3	5	1	1	4	2	3	2	1	5	2	4	2	1	3	4	3	2	4	5	4	5	3	4
24	1	7	1	1	0	5	2	4	1	4	4	5	2	1	5	5	5	3	1	5	5	2	5	2	4	4	5	3	1	5	4	2	5	2	3	3	5	4	1	2	4	4	4	1	5	4	4	3	5
24	1	7	1	1	0	4	4	5	1	5	1	4	2	2	2	3	5	5	1	4	4	3	2	2	3	1	1	1	1	4	1	2	3	1	4	1	4	4	3	3	3	5	2	5	3	4	4	2	5
24	2	5	1	1	0	4	4	4	2	4	3	4	3	4	3	2	5	4	2	5	2	3	3	4	5	4	3	2	4	4	2	1	5	3	5	2	4	4	3	2	3	3	3	4	5	5	5	3	4
23	2	5	1	1	0	3	2	5	2	1	3	4	5	4	2	2	4	5	4	4	3	2	5	5	2	2	3	5	5	1	2	2	2	5	2	2	3	5	4	2	2	1	5	4	2	1	3	1	1
23	2	3	1	1	0	1	4	5	2	3	5	5	2	2	4	4	5	4	2	4	4	5	4	5	4	5	5	4	3	3	3	4	2	1	4	3	4	3	3	2	5	4	2	2	3	5	3	3	2
23	2	6	1	1	0	4	5	4	1	3	3	5	2	4	4	4	5	4	2	4	4	3	3	4	5	3	4	4	3	3	4	1	4	4	4	2	4	4	4	2	3	1	3	3	5	4	3	3	3
23	2	7	1	1	0	4	1	5	4	4	2	4	4	4	4	3	4	5	4	5	3	1	2	5	5	4	2	3	4	4	4	1	4	4	5	2	4	5	2	3	3	2	4	5	5	5	4	3	4
23	2	7	1	1	0	5	2	4	3	4	4	4	4	2	5	3	4	4	2	5	5	4	1	4	5	5	2	4	3	4	5	1	2	2	5	4	4	2	1	4	5	2	4	1	5	5	4	2	5
23	1	5	1	1	0	4	2	5	2	4	4	5	5	3	5	5	5	5	2	5	4	4	5	5	4	4	4	5	2	4	5	1	4	2	5	2	5	4	2	4	5	3	3	2	5	4	3	4	4
23	1	5	1	1	0	5	4	4	1	4	4	5	3	4	5	5	5	4	2	4	4	4	2	4	4	5	5	5	2	4	3	5	4	3	4	4	4	4	3	2	4	4	4	4	4	4	4	3	1
23	1	7	1	1	0	3	2	5	2	4	1	4	4	2	5	5	5	4	2	5	4	4	5	4	4	2	5	4	2	4	3	1	5	2	5	2	4	4	2	1	3	4	4	3	5	4	3	2	5
23	1	7	1	1	0	4	4	4	2	2	4	4	4	2	5	3	5	4	3	2	4	4	4	2	2	4	5	3	3	2	4	4	4	2	2	4	5	4	2	4	4	4	4	2	2	2	5	2	3
23	2	5	1	1	0	4	4	4	4	2	4	3	2	2	2	2	5	4	4	4	4	2	2	4	2	4	5	2	4	2	4	4	2	3	4	3	4	2	5	3	4	5	1	1	2	3	4	2	2
23	1	5	1	1	0	4	4	4	1	5	4	4	3	1	5	5	5	4	2	5	4	5	4	2	5	3	5	4	1	5	5	4	3	1	5	2	5	5	1	2	4	4	5	2	5	4	4	5	5
23	2	6	1	1	0	4	3	5	2	2	2	4	5	3	3	4	4	5	2	4	4	2	5	4	2	3	3	5	2	2	4	3	5	3	1	2	4	5	2	4	2	4	5	4	2	1	4	4	1
22	2	7	1	1	0	2	2	5	3	4	2	4	5	3	4	2	4	4	3	4	2	2	2	5	4	2	2	3	4	2	4	2	5	4	2	3	3	4	3	3	2	2	4	3	3	2	3	4	2
22	2	5	1	1	0	2	4	4	4	2	1	4	2	4	3	3	5	4	4	4	2	4	4	5	4	1	4	4	5	4	2	4	3	4	4	1	4	3	4	2	2	4	4	4	3	4	5	4	2
22	2	3	1	1	0	5	4	5	1	2	5	5	3	5	5	4	5	5	4	3	3	4	4	5	5	5	5	4	4	4	4	5	5	3	3	3	5	4	4	1	4	5	4	3	4	5	5	5	4
22	1	5	1	1	0	2	4	4	3	1	1	5	2	2	4	2	5	4	2	4	3	5	4	4	2	2	4	2	1	2	2	4	2	1	4	1	4	3	2	2	1	4	2	4	4	1	4	2	3
22	1	5	1	1	0	4	4	5	2	4	3	4	3	3	5	4	5	5	2	5	3	4	4	4	3	4	4	4	2	4	3	3	4	2	4	3	4	4	2	3	3	4	4	2	5	3	5	3	4
22	2	5	1	1	0	3	5	5	3	2	2	5	3	4	4	4	5	4	3	4	3	2	4	4	3	3	3	5	3	3	2	4	4	1	4	2	4	4	4	2	2	4	4	4	3	4	4	3	3
22	2	5	1	1	0	5	2	5	3	2	3	4	5	2	5	4	5	5	3	4	4	3	3	4	2	4	5	3	4	2	4	2	3	1	4	4	4	4	2	3	4	3	4	2	3	2	1	4	3
22	2	5	1	1	0	4	4	4	1	4	4	4	4	1	5	4	5	4	3	3	3	4	3	1	5	2	5	3	1	4	2	3	2	4	5	1	4	4	1	3	4	4	5	4	5	5	4	2	5
22	2	5	1	1	0	5	4	5	3	4	5	5	5	4	5	4	5	5	4	4	5	5	4	3	4	5	5	4	2	4	4	4	4	1	4	5	5	4	2	3	5	5	4	1	3	4	5	3	3
22	1	7	1	1	0	4	4	5	1	4	3	5	2	1	3	4	5	5	1	5	4	4	2	1	4	3	5	3	1	4	4	5	5	3	5	2	5	4	1	2	4	4	4	1	5	4	5	5	5
22	2	5	1	1	0	5	4	2	1	4	5	4	1	2	5	5	4	2	2	4	5	5	2	2	4	5	5	4	2	4	3	2	2	4	5	5	4	4	2	2	5	4	2	2	2	5	4	1	5
22	1	5	1	1	0	3	4	3	2	3	3	4	2	2	5	4	5	4	2	4	3	5	2	2	4	2	3	2	2	3	3	2	4	2	2	2	4	3	3	2	2	3	4	3	4	2	5	2	2
22	2	5	1	1	0	4	4	5	4	4	2	5	4	3	5	2	5	5	3	5	2	3	3	5	4	4	4	2	4	3	2	1	5	4	5	2	5	3	3	4	3	4	2	4	5	5	5	3	5
21	2	5	1	1	0	5	2	5	1	4	4	5	5	4	5	5	3	4	2	4	5	4	4	3	4	5	4	5	4	4	4	4	4	2	2	4	4	4	4	3	4	4	4	3	4	3	4	4	2
21	1	5	1	1	0	5	1	2	2	2	4	4	1	5	5	3	2	2	4	5	4	2	1	4	2	5	3	1	5	2	4	3	2	5	2	3	4	2	5	2	4	2	2	4	4	2	4	1	2
21	1	5	1	1	0	4	3	4	3	2	3	4	3	4	5	3	5	5	2	5	5	3	4	5	4	4	4	2	3	2	4	4	3	2	4	3	4	3	4	4	4	4	4	2	5	4	5	3	4
21	1	5	1	1	0	2	2	4	5	1	2	3	4	1	5	2	5	4	2	3	2	5	2	5	1	4	1	2	4	1	4	1	4	1	3	2	1	2	2	5	2	1	3	3	5	4	4	4	2
21	1	5	1	1	0	5	3	4	1	4	3	4	4	3	5	5	4	4	1	4	5	4	2	4	5	3	4	3	2	4	4	3	2	2	5	2	5	3	3	3	4	3	4	3	4	5	5	2	4
21	2	5	1	1	0	5	2	4	2	4	5	4	1	2	5	4	3	4	4	5	4	5	1	5	4	5	5	2	4	4	4	4	5	4	5	5	4	4	3	2	5	3	4	5	5	5	4	2	4
21	1	5	1	1	0	4	4	4	4	2	4	3	2	2	5	2	4	4	2	5	4	2	3	2	2	4	4	2	1	2	5	1	4	1	4	2	3	4	1	1	4	2	4	2	4	2	2	3	3
20	2	5	1	1	0	5	4	3	4	2	3	4	2	4	4	4	4	4	4	5	3	4	2	5	3	4	5	2	3	2	4	1	2	5	3	2	3	4	2	1	4	2	3	4	3	2	4	1	2
20	1	5	1	1	0	4	2	4	1	4	4	2	4	4	5	4	3	4	2	3	4	4	2	2	4	4	3	2	2	4	4	2	4	2	4	4	2	4	3	2	4	4	4	2	3	3	3	4	2
20	1	5	1	1	0	5	2	4	3	4	4	4	4	1	5	5	3	4	2	4	4	3	5	2	4	3	4	2	2	3	4	1	4	2	5	1	4	4	3	2	5	2	3	2	4	5	4	2	4
20	1	5	1	1	0	2	4	5	3	4	1	4	5	1	5	5	4	5	4	4	4	2	4	5	3	1	2	5	1	4	5	1	5	1	2	2	2	5	1	3	2	2	5	2	3	1	1	5	2
20	2	5	1	1	0	5	2	4	4	4	4	5	3	5	5	5	3	4	2	4	4	4	2	4	4	5	4	3	3	4	4	2	4	5	5	3	5	4	4	2	5	2	3	3	3	4	3	3	4
19	2	5	1	1	0	5	4	4	2	2	4	4	4	4	4	4	4	4	4	4	4	2	4	5	2	3	4	4	3	2	4	2	4	4	3	2	5	5	3	1	4	2	4	4	4	2	4	3	3
19	2	5	1	1	0	4	2	4	2	2	4	4	4	2	5	5	2	5	4	2	4	2	5	4	2	3	4	4	4	2	5	2	4	4	2	2	4	4	2	1	4	2	5	4	3	1	4	2	1
19	2	5	1	1	0	3	4	4	2	2	2	4	3	3	4	2	5	4	4	4	3	4	4	4	1	4	5	5	3	2	3	5	3	2	3	2	4	4	4	2	3	4	4	3	4	3	4	3	4
18	2	6	1	1	0	5	2	5	2	2	5	4	4	2	5	3	5	4	3	4	5	2	2	4	4	5	5	2	3	2	4	5	4	3	5	4	5	4	1	4	4	4	3	2	4	4	5	4	4
18	1	3	1	1	0	2	5	4	1	4	2	3	4	2	4	3	5	4	2	5	3	4	4	1	4	1	3	3	2	4	3	4	4	1	4	2	4	3	2	3	2	4	3	4	5	4	4	3	3
16	1	5	1	1	0	5	2	3	2	5	3	2	2	5	5	4	2	3	4	5	3	2	3	4	5	5	3	2	5	5	2	3	3	4	4	1	2	2	5	3	2	2	5	5	5	4	2	3	4
12	2	4	1	1	0	5	3	4	2	3	5	4	4	2	5	5	5	4	2	5	4	3	2	3	4	4	5	3	2	4	4	2	5	2	4	4	4	4	2	2	4	5	4	2	4	5	4	4	4
12	1	3	1	1	0	5	3	5	1	3	5	4	5	3	5	4	5	5	3	4	3	3	5	2	3	5	3	5	2	4	4	3	3	3	2	5	4	5	2	3	3	2	3	2	4	2	4	4	2
69	1	1	1	0	1	3	3	3	5	3	3	1	1	1	1	1	1	1	1	1	1	1	1	1	1	3	1	1	5	1	1	5	1	5	1	5	1	1	5	5	1	1	1	5	5	1	1	1	1
66	1	7	1	0	1	3	3	2	3	2	2	4	2	4	5	2	5	3	3	4	4	2	3	1	4	2	3	2	2	4	3	2	4	2	4	2	3	2	4	1	1	3	3	2	4	3	4	4	4
57	2	7	1	0	1	5	2	5	2	4	5	4	5	2	3	4	4	5	3	4	5	3	5	4	4	5	4	3	2	4	4	2	4	2	3	3	4	4	2	2	4	2	4	2	4	2	3	4	3
56	1	6	1	0	1	4	2	4	1	4	5	4	5	2	5	4	5	5	3	4	4	3	5	2	4	5	5	4	2	4	4	4	4	2	5	5	4	4	2	3	4	3	4	2	4	5	5	5	5
56	2	7	1	0	1	4	2	4	3	2	3	4	4	2	4	3	4	4	3	4	4	3	4	4	3	4	2	4	2	3	4	2	4	4	3	3	4	3	2	4	4	3	3	2	3	3	4	2	3
55	1	5	1	0	1	3	4	4	1	4	3	4	3	3	5	4	5	4	2	3	4	5	2	2	4	2	5	3	2	4	4	4	3	2	4	3	4	3	2	2	3	4	3	2	4	5	4	4	3
55	1	5	1	0	1	2	2	4	4	4	2	4	3	4	5	3	4	5	4	5	3	2	5	4	4	2	3	3	3	4	3	2	4	5	5	2	4	4	2	2	3	2	4	3	4	5	4	2	5
55	1	6	1	0	1	3	3	4	3	2	3	4	2	3	4	3	2	4	2	4	2	4	3	3	5	2	2	2	2	4	2	4	3	2	4	4	4	4	2	3	2	4	2	2	4	4	4	4	3
55	2	7	1	0	1	5	3	4	2	3	2	5	4	1	4	4	5	5	5	5	5	5	1	4	4	4	5	4	4	3	3	5	2	2	2	3	5	1	2	2	4	5	2	2	1	1	5	1	1
54	2	4	1	0	1	4	3	4	3	2	3	5	3	4	4	4	5	4	4	4	3	3	2	4	2	5	4	2	4	2	4	3	3	3	4	3	4	3	3	2	2	2	3	3	2	2	5	2	4
54	2	3	1	0	1	5	4	1	2	4	4	4	5	2	4	3	5	4	3	4	4	4	2	4	4	4	4	3	4	4	4	2	4	4	4	2	4	4	3	2	4	2	4	4	4	4	4	4	2
54	1	7	1	0	1	2	2	5	2	3	2	4	5	3	4	4	4	5	4	5	4	4	4	4	3	2	4	5	2	3	4	3	5	4	5	2	4	4	2	3	2	3	5	2	5	5	3	5	4
54	2	7	1	0	1	4	3	4	1	4	3	3	4	2	4	3	4	5	3	4	3	4	3	2	4	3	4	3	3	4	3	4	4	2	4	4	3	3	2	2	4	3	4	2	4	4	5	4	4
54	1	6	1	0	1	3	4	5	5	3	3	4	4	5	4	2	3	4	5	4	3	3	5	5	4	2	5	4	5	3	2	4	4	5	5	2	4	4	5	2	1	4	3	4	4	5	5	1	3
54	2	7	1	0	1	4	3	5	1	4	4	3	3	2	4	3	5	5	3	2	3	3	2	1	4	3	4	4	2	4	4	3	4	2	4	4	4	4	2	1	4	3	5	1	5	4	5	5	4
53	2	7	1	0	1	4	4	4	3	2	3	4	2	4	4	2	5	5	4	2	3	4	3	3	3	3	4	3	4	2	3	4	3	4	5	3	4	4	3	2	3	4	3	2	2	4	5	4	4
53	2	5	1	0	1	5	2	1	1	3	4	3	4	3	3	3	4	5	2	5	2	5	4	5	2	4	2	2	3	2	2	4	5	5	4	4	5	4	2	4	3	4	2	1	5	2	5	1	1
53	2	7	1	0	1	5	3	2	3	5	5	4	2	2	5	3	5	4	2	5	5	3	1	4	5	5	5	2	2	5	5	2	2	2	5	4	4	5	2	4	3	3	4	1	5	4	5	2	5
53	2	3	1	0	1	4	3	4	2	4	3	4	2	1	5	3	4	4	2	4	4	4	1	4	3	2	4	2	3	4	3	2	4	4	2	3	4	3	1	5	3	1	2	3	4	1	5	2	1
52	2	5	1	0	1	5	2	5	4	3	3	5	4	3	4	3	4	4	4	3	4	3	4	5	3	5	4	3	3	4	4	1	4	3	5	4	5	4	2	3	3	4	4	2	4	4	5	4	2
52	1	4	1	0	1	1	3	2	2	4	4	5	2	3	5	4	4	4	3	4	4	4	2	2	4	5	5	3	2	5	4	4	4	2	4	4	5	4	2	2	4	5	5	2	5	4	5	3	4
52	1	5	1	0	1	3	4	5	4	2	2	4	5	2	4	4	5	5	3	4	4	5	5	2	4	2	4	4	1	3	4	3	4	2	4	2	5	4	1	2	3	4	4	2	3	3	5	4	3
51	2	5	1	0	1	5	2	5	1	5	3	2	5	3	4	5	5	5	3	5	5	3	5	4	5	5	2	4	2	5	4	2	4	3	5	4	3	5	2	4	3	3	3	3	5	5	2	5	4
51	2	5	1	0	1	5	4	4	1	5	5	5	4	1	4	5	5	5	1	5	4	5	4	1	5	5	5	2	1	4	5	3	4	1	5	5	5	4	1	3	5	3	4	1	3	5	5	4	4
51	1	7	1	0	1	4	4	5	1	4	2	4	4	1	5	5	5	5	2	5	3	4	4	1	5	4	5	5	1	5	4	4	5	2	4	3	5	5	1	5	4	4	5	1	4	4	5	5	3
51	1	3	1	0	1	5	2	5	1	4	4	5	4	2	4	4	5	5	2	4	4	4	4	3	4	5	3	4	2	4	4	3	4	2	4	5	5	4	2	3	5	5	4	1	4	3	4	4	3
51	2	6	1	0	1	4	3	4	1	4	3	4	4	2	3	3	5	4	3	2	4	3	5	2	3	4	3	3	4	4	4	4	3	3	3	3	3	4	3	2	3	3	4	2	2	2	2	4	2
50	2	6	1	0	1	3	2	5	4	4	2	4	5	2	5	3	5	5	3	4	3	2	5	1	4	3	3	2	3	4	4	2	4	3	3	3	4	5	1	4	3	3	4	2	3	3	4	3	4
50	2	5	1	0	1	5	4	5	1	4	2	4	4	2	4	4	5	5	3	3	4	4	3	1	4	3	3	3	2	4	3	3	5	2	5	4	4	4	2	4	4	5	4	2	3	4	4	5	3
50	2	3	1	0	1	3	1	4	3	4	3	3	3	4	3	3	2	4	3	4	3	1	4	4	5	3	2	2	4	4	3	2	4	3	4	2	3	4	3	3	2	2	4	4	4	3	4	4	3
50	1	4	1	0	1	3	2	4	2	4	3	4	3	3	4	3	4	3	4	5	3	4	2	4	4	2	2	2	3	4	3	2	2	3	4	2	4	2	2	2	3	2	3	4	5	4	4	2	4
49	2	3	1	0	1	4	2	4	2	4	3	4	3	3	3	3	2	4	3	4	3	1	4	4	5	3	2	3	4	4	3	1	3	4	5	3	3	4	3	3	3	1	4	4	4	3	3	4	3
48	1	6	1	0	1	3	2	4	1	2	3	4	4	2	5	4	3	4	3	3	3	3	4	3	3	2	2	5	2	2	4	2	5	2	5	3	3	4	2	3	2	3	5	2	4	4	1	5	4
48	2	5	1	0	1	1	4	1	2	3	4	1	4	4	1	1	5	4	2	4	4	3	3	4	3	5	5	3	2	3	4	3	4	3	4	4	5	5	3	3	5	5	5	3	3	2	5	2	3
48	1	7	1	0	1	4	3	3	3	3	4	3	2	2	5	4	3	4	3	3	4	3	4	4	3	4	2	3	2	3	4	2	4	2	5	4	4	3	2	2	4	3	3	2	3	5	4	3	4
48	2	6	1	0	1	5	3	5	2	2	3	5	4	4	4	4	4	4	3	4	4	4	4	4	5	2	4	4	2	4	4	2	4	2	4	2	4	4	2	1	2	2	4	2	4	4	4	3	4
47	1	3	1	0	1	4	3	4	1	4	4	5	4	2	4	4	5	4	4	4	4	3	3	2	5	4	4	3	2	5	4	2	4	3	4	4	4	4	2	3	4	2	3	2	4	5	5	2	4
47	1	6	1	0	1	4	1	2	4	4	3	5	4	2	4	4	4	3	5	4	3	2	2	3	4	3	4	1	3	4	4	1	3	4	3	2	5	4	3	4	4	1	4	3	4	4	5	2	3
47	2	7	1	0	1	2	4	4	3	5	1	5	2	4	5	3	5	4	4	5	5	5	1	3	5	2	5	4	5	5	3	4	1	4	5	1	5	2	4	5	4	3	3	4	4	5	5	1	4
47	1	6	1	0	1	3	4	5	2	4	2	4	4	2	4	3	5	5	3	4	3	4	5	1	2	3	3	3	3	2	2	3	4	3	2	3	2	4	2	3	3	4	4	1	4	2	4	5	3
46	2	5	1	0	1	4	3	4	1	3	4	4	4	3	4	4	4	4	2	3	3	4	4	2	3	4	4	3	2	3	4	2	4	3	3	4	4	4	2	4	4	3	4	2	4	3	4	4	2
46	2	7	1	0	1	4	2	5	1	3	3	5	4	4	4	4	3	5	4	4	4	4	4	2	2	3	4	4	1	4	5	3	5	2	2	2	3	5	3	2	2	3	5	3	3	2	3	4	5
46	1	7	1	0	1	3	2	4	3	4	3	4	2	2	4	2	4	4	4	5	3	4	4	4	4	2	5	4	2	3	3	2	4	2	3	3	4	4	1	3	3	2	4	2	3	2	5	3	4
46	1	7	1	0	1	5	3	5	1	3	4	3	4	2	5	4	4	4	3	2	3	4	3	2	4	3	5	4	4	3	3	3	4	2	5	3	3	4	2	2	3	4	3	2	5	4	5	2	3
45	2	6	1	0	1	2	4	4	5	2	1	4	2	4	4	2	5	4	4	5	1	2	1	4	2	1	2	2	4	2	1	3	2	3	4	1	4	3	4	2	1	3	2	4	4	3	3	3	3
45	1	5	1	0	1	4	2	4	4	4	4	4	2	2	4	2	3	4	4	5	4	4	2	5	3	5	4	2	3	3	3	2	4	3	3	4	4	3	2	2	3	2	3	3	4	3	4	3	4
44	1	7	1	0	1	3	2	3	4	2	3	3	2	2	4	2	3	3	3	4	2	2	3	3	3	2	4	2	3	3	4	2	4	4	5	2	4	2	2	3	4	2	4	3	4	4	4	3	4
44	2	5	1	0	1	5	5	5	1	3	4	5	3	1	5	3	5	5	1	4	4	5	2	2	4	3	5	2	1	3	3	3	4	1	4	2	5	5	1	2	4	5	4	2	3	4	4	4	4
43	2	6	1	0	1	5	2	4	2	4	3	3	4	3	5	4	2	4	3	5	5	2	3	3	5	4	3	3	3	4	4	2	4	3	4	2	3	3	3	2	2	3	3	2	5	3	4	3	4
43	2	7	1	0	1	4	5	4	5	5	4	4	4	2	4	2	1	4	1	5	5	4	5	2	5	4	2	4	2	5	5	1	4	3	5	2	4	4	2	5	4	2	4	3	2	4	3	4	5
43	2	6	1	0	1	4	2	4	3	4	4	4	4	2	5	3	4	5	2	2	3	4	4	4	4	5	3	3	3	4	4	4	4	2	5	3	4	3	2	3	3	4	4	2	4	5	5	4	5
43	2	5	1	0	1	5	1	5	1	3	4	5	5	3	5	5	5	5	2	3	4	2	4	4	4	4	4	5	3	4	5	1	5	2	5	3	4	5	3	2	4	2	5	1	2	5	4	5	2
43	2	3	1	0	1	4	1	5	2	4	2	4	4	2	5	3	5	4	3	5	4	2	3	4	5	2	3	2	2	4	3	1	4	2	5	2	4	3	2	2	3	1	4	3	4	5	4	4	3
42	2	6	1	0	1	5	1	5	1	2	5	2	4	5	1	5	4	4	5	1	2	2	5	5	2	5	2	5	4	2	4	1	4	4	1	5	4	2	5	2	4	2	5	4	2	1	4	2	1
42	1	4	1	0	1	2	2	4	4	4	1	5	3	4	5	3	5	5	4	5	4	5	2	5	5	1	5	2	3	4	2	3	4	5	5	2	5	4	2	1	2	4	5	3	4	4	5	3	3
42	2	3	1	0	1	4	3	4	4	4	3	4	4	2	4	3	5	4	3	5	3	4	2	3	5	5	4	2	4	4	4	5	3	3	4	2	5	2	2	3	5	4	3	4	4	4	4	2	3
42	1	4	1	0	1	3	2	2	3	1	4	2	4	1	3	4	4	3	2	4	4	1	4	5	5	1	1	4	3	5	5	4	5	4	4	2	2	2	4	1	3	1	4	4	5	5	4	5	1
42	2	3	1	0	1	5	2	4	3	3	3	4	4	5	4	3	3	4	4	4	4	2	3	4	4	4	2	4	4	4	5	2	4	5	4	2	4	4	4	2	4	2	4	4	3	4	4	3	3
41	2	7	1	0	1	5	3	4	4	2	4	4	4	3	4	1	5	5	1	5	3	4	3	4	3	5	4	2	3	3	4	3	3	2	4	4	4	2	3	1	3	4	2	4	1	4	3	1	4
41	2	7	1	0	1	2	3	4	2	4	2	3	4	3	4	4	4	5	4	5	2	2	4	4	4	2	4	4	3	3	3	4	4	3	4	3	5	4	3	3	3	4	4	2	2	4	5	5	3
41	1	3	1	0	1	3	4	4	1	4	3	4	4	2	3	4	5	4	3	4	3	4	2	2	4	4	4	4	3	4	4	3	3	2	2	4	4	4	2	3	3	3	4	2	4	2	2	3	2
41	1	3	1	0	1	5	4	5	1	3	3	3	5	3	5	4	5	5	2	3	3	3	4	2	3	4	3	4	2	3	4	4	4	1	5	4	4	4	2	2	4	5	4	1	4	4	5	3	4
40	2	7	1	0	1	4	1	4	2	4	4	5	3	4	4	3	4	5	4	5	3	4	4	2	4	4	4	4	3	4	2	4	5	3	4	2	4	4	4	2	4	5	4	4	3	4	5	4	2
40	2	7	1	0	1	4	2	4	5	1	1	3	2	5	2	1	5	5	5	4	2	1	4	5	1	2	2	2	5	1	2	1	4	5	3	1	4	4	5	1	2	1	4	5	1	3	2	4	4
39	2	5	1	0	1	5	2	4	2	4	5	4	4	2	4	4	4	4	2	3	4	3	2	4	4	5	3	4	2	4	4	4	4	2	4	5	4	4	2	2	4	4	4	2	4	5	4	4	4
39	1	7	1	0	1	4	2	5	1	4	4	3	4	5	4	3	4	5	2	4	5	2	2	4	5	4	2	5	2	4	3	1	5	4	3	4	5	5	2	4	2	2	4	1	2	2	5	4	4
39	2	7	1	0	1	5	2	5	3	4	5	4	4	5	3	3	3	5	4	3	3	2	5	5	4	5	4	5	4	4	3	2	3	5	5	4	4	4	4	3	4	2	4	4	2	4	4	5	4
39	2	7	1	0	1	2	3	4	4	4	4	4	2	5	4	3	4	4	4	5	5	3	3	4	5	5	4	3	4	4	3	2	4	4	5	2	4	3	4	2	4	2	3	4	5	5	5	2	5
39	1	7	1	0	1	5	4	4	1	4	4	4	4	2	5	4	5	4	2	4	4	3	4	3	4	5	4	3	2	4	2	2	4	2	5	4	4	4	3	3	4	2	4	2	4	5	5	4	4
39	1	3	1	0	1	2	3	4	3	3	2	3	3	4	2	2	2	4	4	3	3	2	4	3	3	2	3	2	4	3	3	2	3	4	2	2	3	4	4	2	2	2	3	4	4	1	3	3	3
38	2	6	1	0	1	1	3	5	3	3	3	4	3	5	3	3	4	5	5	5	3	4	4	4	3	4	5	4	4	1	2	2	3	4	3	2	5	4	4	2	3	3	2	5	2	3	4	1	2
38	1	6	1	0	1	5	2	5	1	4	5	4	4	3	5	5	5	5	3	4	4	3	4	3	4	5	4	3	3	4	4	3	5	2	4	4	2	4	2	3	4	3	4	2	4	3	4	2	2
37	2	7	1	0	1	5	3	5	1	5	5	5	5	5	5	5	5	5	5	5	5	5	5	5	5	5	1	5	3	5	5	5	3	1	5	5	3	5	3	3	5	3	5	3	5	5	1	5	5
37	1	3	1	0	1	3	2	5	3	3	1	2	4	1	5	3	5	5	4	5	4	2	5	4	5	1	5	2	1	1	2	1	5	5	5	1	5	5	1	1	2	1	5	5	5	5	3	5	5
37	2	7	1	0	1	5	2	5	2	4	1	4	3	2	5	2	5	5	2	5	2	2	1	5	5	3	3	1	1	5	3	2	4	4	3	2	5	5	1	1	2	4	4	4	5	4	5	5	3
37	1	7	1	0	1	4	2	4	4	3	3	4	4	5	4	2	3	3	4	4	2	2	3	4	3	3	4	2	4	3	2	4	2	4	4	2	3	2	4	2	3	3	2	4	3	4	4	2	2
37	2	7	1	0	1	5	4	2	2	4	4	4	2	4	5	4	5	4	4	4	3	4	3	3	4	5	5	2	4	3	3	3	2	5	5	3	3	4	4	2	5	4	4	3	5	4	5	2	3
37	2	6	1	0	1	5	3	4	2	4	4	4	2	4	4	4	4	4	2	4	4	3	5	4	5	5	4	2	4	4	4	4	5	3	4	2	5	5	3	4	4	4	4	5	4	5	3	2	4
37	1	7	1	0	1	2	1	4	3	3	2	4	2	2	2	2	2	3	4	3	3	2	3	3	4	3	3	2	4	4	4	2	3	3	3	2	3	3	3	5	2	2	4	3	3	1	4	1	1
37	1	7	1	0	1	2	3	2	2	4	4	2	2	3	4	3	3	5	4	3	4	4	5	3	5	4	4	3	3	4	4	2	4	4	4	3	3	4	2	3	4	3	4	3	4	4	5	2	4
37	2	7	1	0	1	5	4	5	1	4	5	5	4	4	5	5	5	5	1	4	4	5	3	4	4	5	5	3	2	4	5	5	4	1	4	4	5	5	2	2	5	5	5	2	4	4	5	4	5
36	1	7	1	0	1	1	2	1	1	1	5	1	5	5	1	1	5	1	1	1	1	1	5	2	1	5	1	1	5	1	1	5	1	1	1	5	1	1	5	5	1	5	1	1	1	5	1	5	1
36	1	7	1	0	1	5	2	4	1	2	2	2	2	3	5	4	4	4	2	4	2	4	4	3	4	5	4	2	3	4	4	1	4	2	5	2	4	4	2	4	4	2	4	4	5	5	4	2	4
36	1	7	1	0	1	2	4	5	4	2	2	5	4	4	5	2	5	4	2	4	1	4	3	3	2	2	4	5	4	2	1	3	5	2	2	2	5	3	4	3	2	4	4	4	3	2	4	3	2
36	2	5	1	0	1	3	2	5	1	2	2	4	4	2	4	3	4	5	3	4	4	2	3	4	4	2	3	2	3	2	4	2	4	4	4	2	4	4	2	2	2	2	4	3	3	2	3	4	3
36	2	7	1	0	1	3	4	4	4	3	2	4	4	3	5	3	5	4	3	5	3	3	3	2	3	2	4	3	2	3	2	4	3	4	5	1	5	3	3	4	3	3	4	3	2	5	4	3	5
36	1	6	1	0	1	4	2	5	2	4	3	4	4	2	5	3	4	5	2	4	2	2	5	4	3	4	4	2	2	3	4	2	4	3	3	2	4	5	1	3	3	2	4	2	4	2	3	2	3
35	2	3	1	0	1	5	4	5	2	4	2	2	4	2	5	4	2	5	4	5	4	4	5	4	4	5	4	2	5	2	4	2	4	4	2	1	4	4	4	2	4	2	4	1	4	4	4	4	4
35	1	5	1	0	1	5	1	4	1	5	5	4	3	4	5	4	3	4	4	4	3	4	5	2	4	5	5	3	4	4	4	5	4	3	3	4	4	4	4	3	4	4	3	2	4	3	4	4	4
35	2	3	1	0	1	4	3	4	2	4	4	4	4	4	4	3	3	4	4	4	4	3	5	4	5	5	5	2	4	4	4	2	4	4	4	4	4	4	3	1	4	2	4	2	4	4	4	3	4
34	2	3	1	0	1	5	3	4	1	5	5	4	4	4	3	5	5	5	5	5	5	5	5	3	5	5	1	5	2	5	5	3	5	5	4	5	5	5	4	1	4	2	4	2	5	4	5	3	4
34	2	7	1	0	1	4	4	5	2	5	3	4	5	2	4	3	5	5	3	5	3	1	5	4	5	3	5	4	2	5	4	4	3	3	3	2	4	4	2	3	3	5	4	2	4	5	3	3	5
34	2	5	1	0	1	4	2	4	2	2	2	3	4	3	5	2	4	4	3	5	3	4	4	3	4	3	4	2	5	4	1	2	3	4	5	2	5	5	4	1	4	2	3	5	4	5	4	2	5
33	2	4	1	0	1	5	2	5	4	4	3	4	5	2	4	2	3	5	3	5	3	4	5	5	5	3	2	2	2	5	4	2	5	4	4	2	5	4	1	2	2	4	4	3	4	3	3	3	1
33	1	6	1	0	1	4	4	5	1	3	2	4	4	2	5	4	5	5	2	5	3	2	2	1	5	3	4	2	1	3	3	2	5	2	5	2	4	4	2	3	2	3	4	2	5	5	5	4	5
33	1	7	1	0	1	4	3	4	4	5	2	4	3	4	5	2	2	5	3	5	5	3	5	4	4	2	5	3	3	4	5	1	5	4	5	2	4	4	2	1	3	3	5	3	5	4	4	3	3
33	2	6	1	0	1	4	2	2	4	4	1	5	1	4	5	2	4	4	5	4	3	1	1	4	5	2	4	1	4	4	5	4	4	5	5	1	5	2	5	2	2	4	5	5	4	5	4	1	4
32	2	7	1	0	1	5	2	5	2	4	5	5	5	4	5	4	4	5	3	5	5	2	5	5	5	5	4	5	4	5	5	2	5	4	5	4	5	4	3	2	5	2	5	2	4	5	5	4	5
32	1	7	1	0	1	4	3	5	2	1	1	4	4	2	5	4	5	5	2	5	4	5	2	2	2	3	5	3	2	2	3	4	4	1	5	2	5	4	2	4	3	4	5	2	5	5	5	4	4
32	1	7	1	0	1	3	2	4	3	4	3	3	4	4	4	4	5	4	3	5	4	3	4	5	4	3	4	3	2	4	3	3	4	4	5	3	4	4	2	3	3	3	3	3	5	5	2	4	5
32	1	4	1	0	1	3	2	4	3	4	4	4	3	1	4	3	5	5	3	4	3	4	2	4	5	2	5	2	1	4	4	2	4	2	5	2	2	4	1	5	4	2	5	2	4	4	5	5	3
32	2	3	1	0	1	5	3	5	4	3	3	4	3	4	4	2	5	4	3	3	3	3	3	5	5	4	3	3	5	3	3	4	4	3	5	2	4	4	3	2	3	3	3	4	3	5	4	4	5
32	1	6	1	0	1	4	3	4	1	5	3	4	3	1	5	4	4	4	2	5	5	4	2	2	5	4	5	3	2	5	5	1	4	2	4	3	3	4	2	4	3	2	4	2	5	3	4	3	3
32	1	3	1	0	1	4	3	5	1	4	3	4	3	3	4	4	5	4	2	4	4	5	3	3	3	2	4	3	1	4	4	3	4	1	3	3	3	4	1	2	3	3	4	3	3	3	4	4	3
31	2	6	1	0	1	5	2	5	2	4	5	4	4	2	3	2	5	5	3	3	4	5	5	2	5	5	4	1	3	4	5	3	3	4	4	5	5	4	1	2	5	3	5	1	3	3	2	5	1
31	2	3	1	0	1	5	4	5	1	4	5	5	5	2	5	5	5	5	2	5	5	2	3	2	4	3	4	3	2	4	4	2	4	4	5	2	4	5	4	4	4	2	5	2	2	4	4	4	5
31	2	7	1	0	1	5	2	5	3	5	5	5	4	4	5	4	5	5	4	4	4	2	5	3	5	5	5	3	3	5	4	1	5	4	5	5	5	4	2	2	4	1	5	1	5	5	5	3	5
31	2	7	1	0	1	5	3	5	3	4	4	5	2	4	4	4	4	5	2	4	4	4	3	5	4	5	4	3	4	4	4	2	5	4	4	4	5	5	2	1	5	2	5	4	4	3	5	4	3
30	2	3	1	0	1	4	2	4	3	3	2	3	4	2	4	2	5	4	4	5	4	2	4	3	3	3	4	1	4	2	3	2	4	5	5	3	4	2	2	4	2	2	4	4	2	3	3	2	3
30	2	7	1	0	1	3	4	4	3	4	4	5	3	4	5	2	5	4	1	5	4	3	2	5	4	4	3	2	3	4	2	4	4	4	5	2	5	2	2	1	4	5	3	5	2	4	4	1	4
30	1	7	1	0	1	5	2	4	2	4	4	4	4	2	5	4	5	5	3	4	4	3	4	3	5	5	5	5	3	4	4	3	5	2	4	4	5	5	3	3	5	3	4	2	4	4	5	2	3
30	2	2	1	0	1	4	4	5	1	3	4	5	4	1	4	4	5	5	1	4	4	5	5	1	5	5	5	4	2	4	4	2	4	4	3	2	5	4	1	1	4	4	4	1	4	3	3	2	2
30	2	7	1	0	1	3	1	4	4	4	4	3	3	5	5	4	2	4	4	5	4	2	5	5	5	5	3	4	5	4	4	1	4	5	4	2	3	4	3	1	4	1	4	5	5	5	2	3	4
30	1	7	1	0	1	3	1	4	5	5	3	3	2	5	3	2	4	2	4	5	2	3	3	4	5	2	3	2	4	4	2	3	3	4	5	2	4	2	5	3	2	2	2	4	5	5	5	1	3
30	2	7	1	0	1	5	2	5	3	5	5	4	5	4	5	4	2	5	4	5	5	1	4	4	5	5	2	5	4	5	5	2	5	4	5	5	3	5	2	4	5	2	5	2	5	5	2	5	5
30	2	3	1	0	1	3	2	5	4	4	3	4	4	5	4	2	3	5	4	5	3	4	2	4	5	3	2	2	4	3	4	1	5	5	5	2	5	4	4	2	4	2	3	4	4	4	5	3	4
29	2	5	1	0	1	5	1	4	3	3	2	4	3	5	3	2	3	4	5	3	2	2	3	5	3	3	4	3	5	3	2	3	3	4	2	1	3	3	4	3	3	3	3	5	2	2	4	2	2
29	2	7	1	0	1	4	1	2	1	4	4	4	2	4	2	2	5	4	2	3	2	2	5	2	4	5	4	2	4	3	4	1	1	1	5	2	4	4	2	2	4	2	2	1	4	5	4	3	4
29	1	5	1	0	1	3	2	4	3	4	4	4	2	4	4	4	4	4	3	2	3	2	2	4	4	4	4	2	4	4	4	2	4	4	3	4	4	4	2	2	4	2	3	3	4	4	4	4	3
29	2	7	1	0	1	5	2	4	2	2	3	4	4	3	4	3	3	3	2	3	4	2	3	4	4	4	3	2	4	3	4	2	3	3	4	3	4	2	3	2	4	2	4	3	2	3	4	2	3
29	2	7	1	0	1	3	5	4	2	3	2	4	3	4	4	4	5	5	4	5	4	4	3	4	4	1	2	4	5	3	4	1	4	3	2	2	4	4	4	4	3	2	4	3	5	3	3	2	4
28	2	7	1	0	1	4	1	5	3	3	4	5	4	5	3	4	5	5	5	5	4	2	5	4	4	4	2	5	4	4	3	1	4	2	4	4	5	5	4	1	2	2	5	5	4	4	2	3	3
28	2	7	1	0	1	5	4	5	2	4	3	4	3	2	5	5	5	5	3	4	5	2	1	2	5	5	5	2	2	5	5	2	4	2	4	3	5	4	2	4	4	4	4	3	4	5	4	3	4
28	2	7	1	0	1	5	4	5	2	4	4	5	3	2	4	5	4	5	2	4	3	4	4	2	5	4	4	5	3	4	4	4	5	2	5	4	4	5	2	1	5	4	4	4	2	5	4	5	4
28	2	7	1	0	1	2	4	2	4	4	2	2	2	4	4	2	4	2	4	5	4	2	5	4	4	2	2	2	2	4	4	1	2	4	5	2	5	2	2	2	4	2	4	2	5	4	4	1	2
28	1	7	1	0	1	4	2	5	4	3	2	4	4	3	4	2	3	4	4	5	3	3	4	4	3	2	4	2	3	3	3	1	3	2	4	1	4	3	2	1	2	2	4	3	5	2	4	2	4
28	1	6	1	0	1	4	2	4	2	4	3	4	4	2	4	3	5	4	2	5	4	1	5	2	4	2	4	3	2	4	4	2	4	3	5	2	4	4	2	4	3	2	4	3	4	5	4	3	4
27	2	7	1	0	1	3	4	4	1	2	4	4	3	2	3	3	5	4	3	3	2	3	4	2	3	4	4	2	2	2	3	2	2	4	4	3	5	4	2	1	4	3	3	4	4	3	5	3	2
27	2	7	1	0	1	2	3	4	4	3	2	3	2	3	4	2	5	5	4	4	3	3	2	4	3	1	2	2	2	3	3	2	3	2	4	1	4	3	2	1	2	3	4	2	4	4	4	3	4
27	1	7	1	0	1	1	2	2	5	1	5	4	4	4	5	5	5	4	4	5	5	4	5	5	5	5	4	2	5	5	5	1	4	4	4	4	2	4	2	2	5	1	5	4	5	4	4	1	5
27	1	4	1	0	1	5	4	5	1	3	5	5	2	4	5	5	1	4	3	2	4	5	4	5	5	5	4	2	2	5	4	5	2	5	3	5	5	4	4	1	5	5	5	1	2	2	2	1	3
27	1	4	1	0	1	4	4	3	3	2	4	5	2	2	4	4	4	4	3	4	2	4	2	4	4	4	5	2	4	3	4	2	4	1	3	4	4	3	2	2	4	2	4	3	4	2	4	2	3
26	2	6	1	0	1	4	4	5	4	4	2	5	4	1	5	4	5	5	5	5	4	5	5	5	4	2	2	4	4	4	2	2	4	4	5	1	5	4	4	1	4	4	4	5	5	5	5	2	5
26	2	7	1	0	1	5	2	5	2	3	4	4	4	3	5	5	4	4	3	3	4	3	4	4	4	5	5	5	3	4	4	2	4	3	5	3	4	4	3	3	4	2	5	3	4	4	4	4	3
26	2	5	1	0	1	3	4	2	3	3	2	4	2	2	5	3	4	4	2	5	5	2	2	3	5	3	2	2	3	3	2	2	3	3	4	1	4	3	1	2	1	3	3	4	5	4	4	1	4
26	2	5	1	0	1	4	3	3	2	2	4	4	2	3	4	2	5	3	2	4	3	4	2	3	3	4	4	1	3	2	2	3	1	3	4	4	4	2	2	1	4	3	2	2	2	4	5	1	4
26	2	3	1	0	1	1	5	5	4	3	1	4	2	3	4	2	5	5	4	5	2	3	1	5	4	1	3	1	2	3	2	1	5	4	4	1	4	4	3	1	1	2	3	5	4	5	2	4	3
26	2	7	1	0	1	4	5	4	2	4	5	5	2	1	4	4	5	4	2	3	4	5	2	1	4	4	5	4	2	4	4	4	3	3	4	5	4	3	2	2	5	4	4	1	4	4	5	2	3
26	2	5	1	0	1	5	2	5	4	5	5	5	2	1	4	2	2	5	4	5	4	1	2	4	4	5	1	2	2	4	4	1	4	4	4	4	5	5	1	2	4	4	5	4	4	2	5	4	2
26	2	6	1	0	1	5	2	5	2	3	4	3	4	2	4	3	5	4	3	3	4	4	4	3	4	5	3	3	2	4	5	2	4	2	4	3	3	4	2	3	4	3	4	2	2	5	3	4	4
25	2	7	1	0	1	5	2	4	4	3	4	3	3	4	4	3	4	4	3	4	2	4	2	4	3	5	4	3	4	4	4	4	4	3	4	3	4	4	4	3	3	4	4	3	3	4	4	1	4
25	1	7	1	0	1	4	2	4	3	3	4	4	3	2	5	3	5	4	2	5	3	4	4	3	4	3	5	1	2	4	2	3	3	1	4	2	5	3	2	1	2	4	3	2	5	3	2	2	3
25	1	7	1	0	1	4	3	4	3	3	4	4	4	3	5	5	4	4	4	4	5	5	5	3	4	5	4	4	2	3	5	2	4	2	2	5	3	5	3	3	4	2	4	1	3	4	2	4	2
25	1	5	1	0	1	3	2	4	2	3	3	4	2	3	1	2	4	4	3	5	3	3	2	4	4	4	2	1	3	2	4	2	4	3	4	2	4	3	3	1	4	2	4	3	2	2	4	3	2
24	2	6	1	0	1	5	3	4	2	3	2	3	4	2	5	3	5	5	3	5	3	1	5	4	4	3	2	3	3	3	4	2	4	2	3	3	4	2	2	3	4	4	3	2	4	3	2	3	2
24	2	7	1	0	1	4	2	5	2	4	4	4	3	4	5	4	4	4	4	5	5	2	4	3	4	5	4	4	4	4	4	1	3	4	4	5	5	5	4	3	4	1	4	2	5	5	3	4	3
24	2	5	1	0	1	4	5	5	1	2	3	5	5	2	3	3	5	5	3	4	4	5	5	2	4	3	5	4	2	2	4	2	4	2	3	2	5	5	2	1	4	4	4	2	3	1	3	4	3
24	1	7	1	0	1	3	3	5	4	3	2	4	4	4	4	3	4	4	3	4	2	4	3	4	4	1	4	4	3	2	3	2	4	3	3	2	4	4	3	1	3	2	4	4	3	2	2	4	2
24	1	5	1	0	1	5	2	5	2	4	4	4	3	3	5	4	4	5	2	5	3	4	4	4	4	4	4	2	3	4	3	2	4	2	1	3	5	4	2	4	4	2	4	4	5	1	5	2	1
24	1	2	1	0	1	5	3	5	3	4	3	5	4	3	5	3	5	4	2	5	5	5	2	4	5	5	5	3	2	5	5	5	3	4	3	4	5	4	3	2	5	3	3	3	5	3	5	2	4
23	2	5	1	0	1	2	4	4	3	2	3	4	1	5	4	3	5	4	4	4	5	3	1	5	4	3	4	2	4	2	2	4	2	5	3	2	4	3	5	3	2	5	3	4	4	3	4	1	2
23	2	7	1	0	1	5	3	4	4	4	5	5	1	5	4	2	2	4	5	5	4	1	3	5	5	4	4	2	2	3	5	2	2	5	5	4	3	5	4	2	5	2	3	4	3	4	4	2	4
23	1	5	1	0	1	4	3	3	2	3	4	4	2	1	5	4	5	3	4	5	4	3	2	4	3	5	4	2	3	3	4	2	3	4	3	3	5	3	2	3	4	2	4	2	4	2	4	2	5
23	2	7	1	0	1	4	3	4	4	4	3	5	3	3	4	4	4	4	3	4	3	2	2	3	2	3	4	2	4	3	4	1	4	4	3	3	4	4	3	4	3	2	3	4	3	4	3	3	4
23	2	4	1	0	1	5	3	5	3	5	5	5	5	3	5	5	3	5	3	5	5	3	5	5	5	5	2	5	3	5	5	1	5	5	5	3	5	5	3	5	4	2	3	4	5	5	5	5	5
23	1	3	1	0	1	5	1	4	1	3	4	4	4	3	5	3	2	4	3	5	3	4	5	4	4	3	4	5	3	3	4	3	3	5	2	2	4	3	3	1	4	2	3	3	1	4	4	3	3
23	2	6	1	0	1	4	3	4	4	3	3	5	2	5	4	2	5	4	3	5	3	2	2	5	3	3	4	1	2	3	3	3	3	5	4	2	4	3	3	4	4	3	2	4	3	4	3	1	3
23	1	5	1	0	1	4	2	4	2	3	3	4	4	3	3	3	4	4	2	4	3	4	4	4	4	2	4	4	2	2	3	3	4	4	2	2	4	4	2	2	2	3	4	3	2	2	4	3	4
22	2	5	1	0	1	4	4	5	2	4	2	3	4	2	5	4	5	5	2	3	3	4	4	2	4	3	3	2	3	4	4	2	4	4	5	2	4	4	2	3	3	4	4	4	2	5	2	4	5
22	1	7	1	0	1	2	3	5	2	2	1	5	5	2	5	5	5	5	2	3	3	2	4	4	4	2	2	3	2	2	4	2	5	3	2	2	3	5	1	4	2	4	5	1	3	1	4	4	2
22	1	5	1	0	1	2	5	5	1	3	2	4	4	3	5	4	5	5	2	4	2	4	4	3	3	1	3	4	2	4	2	2	4	2	2	2	3	4	2	3	2	4	4	2	4	3	3	5	1
21	2	4	1	0	1	5	3	4	2	5	4	5	4	2	5	4	3	5	3	5	5	4	1	4	5	4	5	3	4	4	4	1	4	3	4	3	5	4	2	1	4	1	4	3	4	4	2	5	5
21	2	5	1	0	1	4	3	5	3	3	2	4	5	3	5	3	4	5	4	5	4	3	5	5	1	2	3	4	2	1	4	1	3	3	5	1	5	5	1	1	3	4	3	4	4	5	5	3	3
21	2	3	1	0	1	3	4	5	5	2	2	5	3	4	4	2	5	5	3	5	2	2	3	5	5	1	2	1	5	2	2	2	4	5	5	1	5	3	3	2	2	2	2	4	4	5	4	3	4
21	1	5	1	0	1	4	4	4	4	3	2	3	2	4	5	3	5	4	4	5	3	5	3	5	4	3	1	2	4	3	2	2	2	3	4	2	5	3	4	4	3	4	3	4	4	4	5	1	5
21	2	5	1	0	1	4	4	5	4	3	3	4	4	4	4	2	5	5	3	5	2	3	3	4	5	4	4	2	3	3	2	4	4	3	5	2	4	4	3	4	3	3	5	3	4	5	5	4	5
21	2	5	1	0	1	4	3	4	3	4	2	5	1	4	4	3	5	5	2	3	3	3	3	4	4	3	3	3	2	4	3	2	5	2	1	2	2	3	4	4	3	4	3	4	4	1	5	4	3
20	2	5	1	0	1	3	4	4	2	3	3	4	4	4	4	3	5	4	2	3	2	3	3	4	4	2	3	2	4	3	3	2	3	4	4	2	5	4	4	3	2	3	4	3	3	4	4	3	3
20	2	5	1	0	1	4	5	5	4	4	3	5	3	4	4	3	4	5	3	5	4	4	3	5	5	4	5	2	5	4	2	2	4	4	5	1	5	3	2	2	2	2	4	5	4	5	5	3	4
20	2	5	1	0	1	4	4	2	3	4	4	4	4	3	4	3	4	3	4	5	4	3	2	3	4	4	3	4	3	4	4	3	3	5	4	3	4	3	4	3	4	3	4	2	5	4	4	4	5
20	2	4	1	0	1	5	4	4	2	5	3	5	3	5	5	3	5	5	3	5	4	4	1	5	4	3	4	3	3	4	3	4	3	3	3	2	5	4	4	3	4	4	4	5	3	3	5	2	4
20	2	3	1	0	1	4	3	5	4	5	4	4	5	3	4	3	4	4	4	5	4	3	5	4	5	4	3	5	3	4	4	2	4	4	4	4	5	3	3	3	3	4	4	4	5	3	2	3	3
20	1	4	1	0	1	4	2	3	4	4	2	5	2	1	4	3	5	3	3	5	4	5	2	3	4	2	4	2	1	3	3	2	3	2	5	2	5	3	2	3	3	4	4	3	5	4	5	5	5
20	2	5	1	0	1	3	2	3	5	1	2	4	3	2	4	2	5	4	4	5	2	3	2	4	4	3	4	1	4	1	2	1	2	4	5	2	4	3	2	2	2	1	2	4	5	4	5	2	2
20	1	5	1	0	1	3	4	5	5	2	1	5	3	5	2	1	5	5	4	5	2	3	4	5	5	1	4	2	5	2	3	1	4	5	4	1	5	3	4	2	2	4	4	5	4	3	5	4	1
20	2	5	1	0	1	3	3	4	2	3	2	4	5	3	5	3	5	4	2	4	3	3	5	4	4	3	4	2	3	4	3	2	4	3	3	3	4	4	3	2	3	2	4	3	4	4	4	3	2
20	1	5	1	0	1	4	4	3	2	3	4	4	2	2	4	4	5	4	2	4	4	2	3	3	4	4	4	4	2	4	4	1	4	4	5	2	4	4	2	2	4	2	5	4	2	5	4	2	4
19	1	6	1	0	1	4	4	4	3	3	2	4	4	2	4	3	4	4	4	4	3	4	4	2	4	2	5	2	2	3	3	4	4	3	5	2	4	3	2	2	4	4	3	4	4	4	4	3	3
19	2	5	1	0	1	4	3	4	3	4	3	4	4	4	4	4	5	4	3	4	4	4	4	4	4	3	4	3	2	4	2	2	3	3	5	2	4	4	2	2	3	4	4	2	4	5	3	3	4
19	2	2	1	0	1	2	3	4	4	4	2	3	4	2	4	5	5	5	2	4	3	1	1	4	4	2	4	2	3	4	2	2	4	4	4	1	3	5	3	1	2	4	5	4	4	5	1	3	4
19	1	2	1	0	1	4	5	4	1	5	4	4	3	1	5	4	5	3	1	4	5	5	3	1	5	5	1	3	1	5	3	5	4	1	3	4	4	1	1	5	3	1	5	1	5	4	5	5	5
19	2	5	1	0	1	5	4	5	2	5	3	4	5	3	5	4	5	5	2	4	5	5	5	4	5	3	5	3	2	5	3	4	5	2	3	2	5	5	2	1	4	5	5	3	4	4	4	4	4
19	1	5	1	0	1	4	1	5	2	4	3	4	5	3	5	4	4	5	4	4	3	4	5	3	2	3	4	5	2	4	2	2	4	1	5	4	4	4	2	2	4	1	5	4	4	4	4	2	4
19	2	5	1	0	1	5	5	4	1	3	4	3	1	3	4	4	5	4	2	4	4	5	1	2	3	4	4	2	2	3	4	4	2	2	1	2	4	3	4	3	4	3	4	2	2	1	4	2	2
19	2	5	1	0	1	3	3	2	1	4	2	5	2	2	5	2	1	4	4	5	3	2	1	5	3	1	4	2	4	3	3	5	2	4	4	2	5	2	2	4	3	5	2	4	4	4	5	3	4
19	2	5	1	0	1	3	5	4	1	5	3	3	4	1	5	3	5	4	2	4	3	3	2	2	4	4	5	4	1	4	2	2	4	1	5	3	2	4	1	4	3	4	5	2	3	5	5	4	5
19	2	5	1	0	1	4	1	5	1	4	5	4	4	2	5	3	4	5	1	3	4	4	1	1	5	3	4	3	1	5	2	4	4	1	5	2	3	4	2	5	3	5	3	1	3	5	4	5	4
19	2	7	1	0	1	2	5	4	3	2	2	4	3	3	4	2	5	4	3	5	3	5	4	4	2	1	4	2	2	2	2	2	3	5	4	1	4	1	3	2	1	2	3	4	2	3	2	2	3
19	2	3	1	0	1	5	5	4	2	5	4	5	3	2	4	4	5	4	1	5	4	5	2	5	5	2	5	4	3	5	3	5	5	3	5	3	5	4	3	2	5	5	4	5	5	5	5	3	3
19	2	3	1	0	1	3	5	4	1	3	5	5	2	3	3	2	5	4	3	5	2	3	3	4	3	1	5	4	3	3	3	5	4	3	4	1	5	4	3	3	3	5	3	4	3	4	5	2	4
19	2	5	1	0	1	3	3	5	2	3	2	5	4	4	4	4	5	5	3	5	5	3	4	5	1	3	4	4	3	2	2	3	5	3	3	2	5	5	4	2	2	3	4	5	3	3	5	4	2
18	2	5	1	0	1	3	3	4	3	5	2	5	4	5	5	3	3	5	4	4	4	4	3	5	5	1	4	4	5	5	5	5	5	4	5	1	5	3	4	2	4	3	5	4	3	5	5	2	3
18	2	5	1	0	1	2	4	4	4	3	2	4	3	3	4	1	5	4	3	5	3	2	2	5	5	1	3	2	4	3	3	2	4	3	4	1	5	3	2	2	2	2	3	4	4	4	3	4	1
18	2	5	1	0	1	5	2	5	3	3	4	5	3	5	5	3	5	5	2	5	3	1	5	5	5	4	5	2	2	3	5	1	5	5	5	3	4	3	5	1	2	1	3	3	5	5	2	1	5
18	2	5	1	0	1	3	4	4	2	4	2	4	4	5	5	4	5	4	5	5	4	3	3	5	5	4	4	2	4	4	3	2	4	4	5	2	4	2	4	4	4	2	3	4	4	4	4	1	4
18	2	5	1	0	1	3	4	4	5	4	2	4	1	3	3	2	4	3	2	4	4	4	1	4	4	2	3	1	3	4	2	1	2	4	5	3	5	3	2	5	3	3	1	2	3	5	3	1	5
18	1	3	1	0	1	4	4	4	1	4	3	4	2	1	3	3	4	5	2	2	4	5	3	1	4	3	5	1	1	4	4	4	3	1	3	2	5	4	1	4	4	4	4	4	5	1	3	4	1
18	1	3	1	0	1	3	3	4	2	3	3	4	4	4	3	2	5	5	2	4	2	5	3	4	4	3	3	3	4	3	3	3	4	4	2	1	4	3	3	2	3	3	3	4	3	4	4	3	2
18	2	5	1	0	1	4	3	5	2	2	3	4	5	4	3	2	4	4	3	3	3	2	5	4	3	4	4	3	4	2	3	4	2	4	1	2	4	4	4	2	3	3	4	3	2	2	4	2	4
18	2	5	1	0	1	5	4	3	3	4	4	4	2	2	5	3	4	3	1	4	3	2	1	3	3	5	5	4	2	3	3	4	2	1	5	2	3	2	2	3	4	4	2	2	3	5	5	4	3
18	2	5	1	0	1	5	2	4	4	5	3	4	4	3	4	4	5	4	4	5	3	4	3	5	4	3	2	2	4	4	2	3	4	5	5	2	4	2	4	2	5	2	4	4	4	5	4	3	4
18	1	3	1	0	1	4	3	4	3	5	2	4	4	3	4	3	4	5	2	5	4	3	4	4	5	1	4	3	2	5	3	2	4	4	5	1	5	5	2	2	2	3	5	4	3	5	3	3	4
18	2	5	1	0	1	5	4	4	3	4	5	4	1	3	4	2	4	4	3	5	5	3	1	4	4	5	5	1	3	3	5	4	4	4	5	5	4	2	3	4	4	4	4	3	5	5	5	1	4
18	2	5	1	0	1	5	3	5	1	5	3	5	4	2	4	4	5	5	3	5	5	4	5	5	4	2	5	4	2	4	3	4	3	2	4	2	5	4	3	2	4	3	5	4	3	4	5	4	2
18	1	5	1	0	1	4	4	4	1	4	4	3	3	3	4	3	5	4	2	4	3	4	3	2	4	4	3	3	2	3	4	2	4	3	5	4	3	4	3	2	5	3	3	2	4	5	4	3	5
18	2	3	1	0	1	4	3	4	4	3	2	4	4	4	4	2	5	4	4	5	2	4	5	5	4	2	5	4	4	4	2	2	4	4	5	2	5	2	3	2	2	3	2	4	4	5	4	3	4
18	1	2	1	0	1	4	5	5	2	3	1	5	5	1	5	4	5	5	1	5	4	2	2	3	5	3	3	3	1	3	4	1	5	2	4	3	4	5	1	3	2	3	4	2	3	3	5	5	5
18	2	5	1	0	1	4	4	3	2	3	3	5	4	5	4	3	4	5	2	4	2	4	5	5	4	3	5	3	5	2	2	2	1	3	5	1	5	3	4	1	4	4	3	3	2	4	4	1	4
18	2	5	1	0	1	3	4	2	1	3	1	4	5	2	3	2	4	3	1	4	3	4	1	4	4	1	4	3	2	3	3	1	3	4	3	1	5	2	1	2	2	2	2	2	2	4	3	2	2
18	2	5	1	0	1	4	3	4	3	4	2	3	4	2	5	3	3	4	2	4	2	2	1	4	4	3	4	2	4	4	2	4	3	2	4	2	3	3	2	4	3	4	3	4	4	4	4	3	3
18	2	3	1	0	1	5	4	4	3	4	2	4	5	5	3	4	4	4	4	5	4	2	5	5	5	4	5	5	4	4	5	3	4	3	5	2	5	4	4	1	3	4	5	4	5	5	4	5	5
18	1	3	1	0	1	3	1	4	1	3	4	5	5	3	3	3	3	4	5	4	2	1	5	4	5	5	2	3	4	2	4	1	4	5	5	3	3	3	4	2	3	5	4	3	5	5	5	2	4
18	2	5	1	0	1	4	3	5	1	4	3	5	4	2	5	5	5	5	1	5	4	4	3	3	4	3	5	3	2	3	3	4	5	4	5	2	5	4	2	1	4	3	4	2	5	5	5	3	5
18	1	5	1	0	1	5	2	4	2	5	3	4	2	2	5	5	4	4	2	5	5	2	3	4	5	5	4	2	2	5	5	1	5	2	5	3	3	4	2	4	4	2	5	1	5	5	2	4	5
18	1	3	1	0	1	2	4	4	2	3	1	4	4	2	5	4	5	4	2	5	3	4	2	4	3	2	5	2	1	4	2	2	4	2	2	1	4	3	2	2	1	4	4	5	5	2	4	4	2
18	2	5	1	0	1	2	2	3	1	2	4	4	4	2	3	3	4	4	2	1	1	2	2	5	3	2	3	2	2	2	3	3	4	2	3	2	5	3	3	2	2	2	4	2	1	4	3	2	1
18	2	2	1	0	1	2	2	4	5	1	1	5	3	5	3	4	5	3	1	5	2	5	5	5	2	3	5	3	1	3	3	2	3	3	4	1	5	3	4	4	3	4	4	4	3	5	3	2	5
17	2	3	1	0	1	4	3	3	4	3	3	3	2	3	3	2	4	3	2	5	4	3	3	3	4	3	4	1	2	3	3	2	3	4	4	1	4	3	3	3	3	2	3	2	3	4	4	2	2
17	2	5	1	0	1	2	2	5	3	4	2	5	5	4	4	3	4	4	4	5	3	5	3	5	4	3	4	2	4	4	2	3	4	4	3	1	5	2	2	1	2	4	2	4	2	4	3	2	4
17	2	5	1	0	1	4	4	4	4	2	2	3	3	4	4	5	5	4	4	5	3	2	1	5	4	4	5	1	4	4	1	1	4	3	5	1	4	1	2	1	4	3	4	5	3	5	5	2	5
17	2	5	1	0	1	5	3	2	1	4	4	3	3	4	4	5	5	4	2	4	5	3	4	4	5	5	4	2	3	4	5	4	3	4	5	2	4	3	3	4	3	3	3	3	4	4	3	2	3
17	2	5	1	0	1	2	2	5	4	4	2	4	4	3	2	2	3	5	4	4	4	3	5	4	5	2	2	4	3	4	2	2	4	5	2	1	4	4	2	1	1	1	3	4	4	3	2	2	2
17	1	5	1	0	1	4	3	5	2	4	4	5	5	5	5	2	3	5	3	5	2	2	4	4	4	4	2	3	2	4	4	2	5	4	4	2	5	2	4	2	3	2	5	2	5	4	5	5	5
17	2	3	1	0	1	5	4	2	4	2	1	5	5	4	4	3	2	4	4	5	2	4	4	4	4	2	5	1	4	2	3	1	4	5	1	1	5	4	3	2	2	1	3	4	3	5	3	3	4
17	1	5	1	0	1	2	5	3	2	3	5	3	2	1	3	3	5	4	2	5	4	4	4	2	4	1	2	2	2	4	3	4	2	1	5	1	4	3	2	4	2	4	4	4	5	2	3	2	1
17	1	2	1	0	1	2	3	2	1	5	3	5	3	3	3	5	3	4	2	5	4	4	5	4	3	4	5	5	3	4	5	2	3	4	3	3	4	4	4	4	3	4	4	2	3	2	2	3	3
17	1	3	1	0	1	5	2	4	1	5	2	4	2	1	5	5	2	5	2	5	5	1	2	2	5	4	5	1	1	5	5	1	4	2	4	2	4	2	1	1	4	1	5	1	5	4	5	4	2
17	1	5	1	0	1	5	1	4	1	3	5	3	2	1	3	3	2	4	2	5	3	1	2	2	1	5	4	1	3	1	4	1	2	3	1	5	3	3	2	3	5	1	3	1	5	1	1	2	2
17	1	5	1	0	1	3	4	4	4	1	1	3	4	2	4	3	5	3	4	4	2	4	2	4	3	1	3	3	2	2	3	2	4	3	4	1	4	3	4	2	2	3	2	4	4	4	4	3	4
17	2	5	1	0	1	4	2	4	2	2	4	3	3	4	4	4	4	4	4	4	3	1	1	5	4	5	3	3	4	2	3	1	4	4	5	3	3	4	4	1	4	2	4	4	3	4	3	2	2
17	2	5	1	0	1	5	3	5	1	2	5	3	5	3	3	4	3	4	3	2	5	4	2	2	4	3	3	2	3	2	4	2	4	4	3	4	2	4	2	1	4	2	4	2	3	2	3	3	3
17	2	5	1	0	1	5	2	5	4	3	4	4	4	4	4	3	3	4	4	3	3	4	3	5	3	4	4	3	4	3	4	1	4	3	4	4	3	4	2	3	3	2	4	2	3	2	3	3	3
17	1	3	1	0	1	3	2	2	3	3	2	3	3	4	3	2	5	3	2	4	3	3	3	3	5	3	3	1	2	3	3	2	3	1	1	2	3	2	2	2	3	3	4	3	5	1	3	2	3
17	2	5	1	0	1	4	4	5	2	5	4	5	5	5	5	5	4	5	4	5	5	5	5	5	5	4	5	4	4	5	5	5	4	5	4	2	5	5	5	2	4	5	5	2	5	4	2	4	2
17	1	3	1	0	1	5	2	5	1	4	5	1	2	1	5	4	4	5	2	5	4	1	2	4	4	5	5	2	4	4	5	2	2	2	5	2	4	5	1	1	4	1	4	1	4	5	2	4	4
17	1	5	1	0	1	4	4	4	1	4	4	4	3	3	4	4	4	4	3	3	4	3	4	2	4	3	4	3	2	4	4	3	3	2	4	3	4	3	3	3	4	3	4	3	3	5	3	3	4
17	2	3	1	0	1	5	5	5	4	5	3	5	5	4	4	5	4	5	1	5	5	5	5	5	5	4	2	5	3	5	5	2	5	5	5	4	5	4	4	2	3	4	5	1	1	5	5	5	3
17	2	3	1	0	1	3	3	2	2	4	2	4	4	3	4	3	4	4	3	4	3	2	4	3	4	1	4	2	2	3	3	3	2	4	3	2	5	3	2	2	2	3	3	3	3	4	4	2	4
16	2	3	1	0	1	5	4	4	4	3	3	5	2	2	4	3	5	4	4	5	4	3	2	4	4	2	5	2	4	3	2	4	3	4	3	1	5	4	2	1	4	3	4	4	3	3	5	2	5
16	1	1	1	0	1	4	1	4	1	5	4	5	2	4	4	3	2	4	2	4	2	5	2	2	5	2	4	2	4	4	3	2	5	4	3	2	5	4	4	2	2	3	4	2	4	4	4	4	3
16	1	5	1	0	1	5	2	4	1	4	5	4	4	2	5	4	5	5	2	4	4	4	5	3	3	5	3	4	2	3	5	3	4	2	1	5	4	4	2	2	4	4	2	4	4	1	4	4	1
16	2	5	1	0	1	4	2	5	3	1	3	4	5	2	4	3	4	5	4	5	4	5	5	4	2	5	2	2	4	2	5	1	5	4	1	2	3	4	2	1	2	2	3	3	2	1	4	4	1
16	1	3	1	0	1	4	2	4	2	4	4	4	2	2	4	3	2	4	3	5	4	3	4	3	4	4	5	1	3	3	4	1	3	4	3	2	3	4	2	1	4	3	3	3	3	4	3	3	4
16	2	3	1	0	1	2	4	2	1	4	1	5	2	3	4	3	5	4	1	5	3	4	2	5	5	1	3	4	3	4	2	3	3	4	5	1	5	4	2	3	1	4	3	5	5	5	4	4	2
16	1	1	1	0	1	4	2	4	2	4	5	4	3	2	3	4	2	3	4	4	4	4	3	3	5	5	4	3	2	4	4	3	3	2	3	3	3	3	2	2	4	2	3	2	4	3	4	2	4
16	2	5	1	0	1	5	3	4	4	4	3	5	4	3	4	4	4	4	3	5	4	4	4	5	4	4	5	3	4	4	3	3	4	3	4	2	5	4	2	2	5	4	4	2	4	4	4	3	4
16	2	5	1	0	1	3	2	4	2	3	3	4	4	2	5	5	5	4	4	3	4	2	5	4	2	3	2	3	4	4	2	2	3	5	3	2	3	3	2	1	3	2	3	4	4	4	2	2	3
16	1	5	1	0	1	5	3	5	1	3	4	5	3	3	5	4	4	5	4	4	5	5	3	4	4	5	4	4	4	4	4	2	4	4	3	4	4	4	2	2	5	2	4	3	4	3	2	2	2
16	1	5	1	0	1	4	2	2	2	4	4	3	2	4	4	4	4	3	4	4	4	2	2	2	4	4	3	2	2	3	2	2	4	4	2	3	4	2	4	2	2	2	3	2	4	4	3	3	4
16	2	5	1	0	1	5	4	5	2	4	4	5	5	2	5	5	5	5	2	4	5	3	4	2	4	4	3	3	2	3	5	1	4	4	2	2	5	5	2	2	4	1	5	2	4	4	4	4	3
16	1	5	1	0	1	2	1	5	2	4	1	3	4	3	5	3	4	3	4	5	4	5	1	5	5	1	2	3	5	5	4	1	5	4	5	2	3	4	3	3	1	1	4	4	5	5	3	4	5
16	1	1	1	0	1	4	2	2	3	2	3	2	2	4	3	4	2	3	4	3	3	4	4	2	4	4	4	2	2	3	4	2	3	2	1	4	3	4	3	4	4	2	3	3	2	1	3	3	4
16	2	5	1	0	1	4	2	4	2	4	5	4	4	1	4	4	4	4	4	4	3	3	5	4	4	5	4	4	3	4	4	2	4	4	4	5	4	3	2	2	4	2	3	2	3	3	4	4	4
16	1	3	1	0	1	2	3	3	4	1	1	4	2	1	2	1	4	4	3	5	4	4	5	4	2	1	4	1	3	2	4	1	4	4	1	1	4	2	2	1	1	1	5	2	5	1	5	2	2
16	2	3	1	0	1	5	3	5	1	4	5	5	5	3	4	4	4	5	1	4	4	3	5	3	5	4	5	4	3	4	3	4	5	4	4	2	5	5	3	1	4	3	4	5	4	5	4	4	4
16	2	3	1	0	1	5	4	4	1	5	4	5	4	2	5	5	5	5	2	4	4	5	4	1	4	4	4	3	2	4	4	3	4	3	4	2	5	4	3	2	2	2	5	3	4	3	4	3	5
16	2	3	1	0	1	2	3	5	1	4	3	5	5	3	5	3	5	5	3	5	4	4	4	3	5	3	4	4	2	5	3	5	5	3	4	3	4	5	3	3	4	4	5	2	3	5	4	5	4
16	1	1	1	0	1	5	2	4	3	5	4	4	4	3	4	2	4	4	3	5	4	4	3	4	5	4	4	2	2	5	4	2	3	3	5	2	4	3	3	3	2	4	3	4	4	5	4	3	5
16	2	5	1	0	1	4	1	4	2	4	4	4	3	4	5	4	3	4	3	4	3	3	4	4	4	4	4	3	2	4	5	1	4	5	4	3	3	4	2	2	4	2	4	3	3	4	2	4	3
16	1	5	1	0	1	3	5	5	2	3	2	4	5	2	5	4	5	5	2	5	2	5	5	2	3	1	5	5	2	1	2	5	4	1	4	2	5	5	1	2	2	5	5	3	5	2	4	5	4
16	2	3	1	0	1	5	4	4	3	4	5	5	5	4	4	4	5	4	1	5	3	4	5	3	2	5	4	2	3	4	4	5	5	2	5	5	5	4	3	2	4	5	4	1	5	1	4	4	2
16	2	5	1	0	1	2	5	5	2	2	5	5	5	3	5	3	5	5	3	5	2	4	5	4	1	2	4	2	4	2	3	4	5	2	2	1	5	4	3	1	1	5	5	4	1	1	4	4	3
16	1	3	1	0	1	5	2	2	1	4	4	4	1	1	5	5	2	2	2	4	5	4	4	2	5	4	3	2	1	5	5	1	2	4	3	4	4	2	1	2	5	1	4	2	5	5	4	4	5
16	2	5	1	0	1	4	1	4	2	2	4	5	2	3	4	3	4	4	3	5	3	4	4	4	2	4	3	2	2	2	3	3	3	4	4	2	4	3	3	3	2	4	4	2	4	4	2	3	2
16	2	2	1	0	1	4	3	4	1	3	3	4	4	3	4	4	5	4	3	5	4	3	4	4	5	1	5	2	4	4	2	2	3	4	4	1	4	4	2	2	4	4	4	4	4	4	4	2	4
16	2	5	1	0	1	2	4	4	4	2	1	4	4	5	3	3	1	4	3	5	2	4	5	5	3	1	3	5	5	3	3	4	2	4	3	1	3	4	5	1	1	4	4	5	3	2	2	3	2
16	2	5	1	0	1	5	1	4	2	5	3	3	4	5	4	3	5	5	4	5	2	4	3	5	4	3	3	2	5	3	5	2	4	3	4	4	5	5	4	1	4	2	5	5	2	3	1	4	3
16	1	3	1	0	1	4	4	2	2	4	4	4	2	2	4	3	4	3	4	1	4	4	3	2	5	2	4	2	2	5	4	2	2	4	5	1	3	2	3	5	3	1	4	2	4	5	5	2	5
16	2	2	1	0	1	5	3	5	2	4	2	3	3	4	5	5	3	5	3	4	3	4	5	2	4	2	4	3	3	3	3	2	4	4	3	1	5	5	3	1	3	2	5	3	5	2	4	3	5
16	2	2	1	0	1	3	2	4	3	5	3	5	2	1	5	3	3	4	4	5	5	1	1	5	5	1	5	2	2	5	5	1	3	5	5	2	4	5	1	5	5	1	4	4	5	5	5	2	5
16	2	2	1	0	1	5	4	4	1	2	2	3	1	3	4	4	3	4	3	4	3	5	1	2	1	3	4	3	1	3	4	3	2	4	1	1	3	4	2	2	2	3	4	5	3	1	5	2	2
15	2	1	1	0	1	4	1	3	4	3	3	4	2	4	2	2	2	3	5	4	3	2	2	5	4	4	2	1	5	2	2	1	2	5	1	3	3	2	4	3	3	1	4	5	2	1	2	1	1
15	1	7	1	0	1	1	4	4	1	2	4	4	5	3	4	3	4	5	2	4	4	4	5	5	2	4	4	1	1	4	3	4	4	4	4	4	2	4	2	3	2	3	2	3	3	2	5	5	3
15	2	4	1	0	1	4	4	5	2	4	1	4	5	5	4	4	5	5	3	2	4	1	1	2	3	1	3	2	2	4	4	2	4	2	3	1	2	5	3	2	1	4	3	2	4	1	2	4	5
15	2	3	1	0	1	3	2	2	4	4	1	5	2	2	3	1	2	3	1	2	2	4	2	5	5	1	1	1	1	3	1	1	2	5	5	1	4	2	4	1	1	2	4	5	4	4	3	4	1
15	2	3	1	0	1	5	1	3	3	4	5	5	2	2	4	4	4	4	4	3	4	2	1	5	4	5	5	2	4	2	4	2	2	4	2	4	5	2	2	4	5	1	2	2	3	2	4	2	4
15	2	3	1	0	1	5	3	4	1	2	5	4	4	3	4	3	5	4	2	4	4	5	2	4	1	4	4	2	2	2	4	2	3	2	1	4	4	3	4	3	5	3	2	2	1	1	5	5	5
15	2	1	1	0	1	4	3	4	3	5	2	3	5	4	5	3	2	4	3	4	3	5	4	4	4	4	4	2	4	5	3	3	3	4	5	3	4	3	4	1	2	2	4	4	5	5	3	2	5
15	2	5	1	0	1	5	4	5	1	5	5	5	4	4	4	5	5	5	3	5	4	3	4	4	4	4	3	5	3	5	5	4	3	4	4	3	4	4	4	3	4	4	4	3	4	4	4	1	2
15	2	1	1	0	1	4	4	2	4	3	2	2	2	5	4	3	4	3	4	5	2	4	3	4	4	4	2	1	5	3	4	2	2	4	2	2	4	2	5	2	2	4	4	3	3	1	2	2	2
15	2	3	1	0	1	5	4	3	1	4	5	4	4	2	2	2	3	4	2	5	4	4	3	2	3	5	4	3	3	4	4	2	3	3	3	3	5	3	2	5	4	3	4	3	3	2	3	3	4
15	2	1	1	0	1	5	5	5	1	4	4	4	5	2	4	4	4	5	2	4	4	3	5	2	5	4	4	4	2	5	5	4	4	2	4	5	5	4	2	3	5	4	4	1	5	4	4	4	4
15	2	5	1	0	1	5	2	2	3	4	4	4	1	5	4	3	4	2	4	4	5	2	1	4	5	5	4	1	5	4	5	2	2	4	4	3	4	2	4	3	5	2	1	3	3	4	2	1	3
15	1	5	1	0	1	5	4	4	2	3	5	5	2	3	4	3	3	4	3	4	3	4	5	2	5	5	4	2	3	3	4	2	5	1	5	4	5	3	2	3	4	3	3	1	4	5	5	4	4
15	2	5	1	0	1	3	3	5	2	4	3	5	3	4	4	5	4	4	3	3	3	3	4	3	4	3	3	3	4	4	5	3	3	3	3	1	5	3	3	3	4	2	4	3	3	3	4	2	3
15	2	5	1	0	1	3	2	4	3	4	4	3	3	4	5	3	3	4	5	4	4	2	4	3	3	4	3	1	4	3	4	1	3	4	3	2	4	3	3	1	4	1	3	4	3	4	2	2	3
15	1	5	1	0	1	5	1	1	3	5	2	5	1	1	5	5	3	3	3	3	5	4	1	5	5	1	5	1	1	5	5	3	3	5	5	1	5	3	3	2	4	1	4	4	4	4	4	1	5
15	2	1	1	0	1	4	2	4	4	2	3	3	3	4	2	1	4	2	4	5	4	4	1	4	3	3	5	2	4	2	2	2	3	4	5	2	5	2	2	4	1	2	2	4	5	3	4	2	3
15	1	3	1	0	1	5	2	3	1	1	5	4	2	4	4	3	2	2	1	4	3	4	1	2	5	5	4	2	4	4	4	3	2	3	3	4	5	3	4	2	4	5	2	4	5	4	4	2	2
15	2	1	1	0	1	4	3	2	1	4	3	5	4	2	5	4	4	4	4	3	4	4	4	4	4	3	4	2	4	3	3	2	3	4	2	1	5	4	2	2	2	2	4	4	1	3	4	4	2
15	2	3	1	0	1	5	1	5	1	5	5	4	4	5	5	5	2	5	5	5	5	5	3	4	5	5	3	5	5	3	5	3	4	5	5	5	1	3	5	1	4	3	4	4	4	5	1	4	4
15	2	3	1	0	1	4	4	3	4	2	4	3	1	5	4	3	4	2	4	4	2	4	1	4	2	2	4	1	4	2	1	4	2	5	3	1	5	2	4	4	2	4	2	4	2	4	5	1	4
15	2	5	1	0	1	5	4	4	1	4	5	4	2	1	4	4	4	4	2	4	4	4	4	4	5	5	4	1	3	4	4	1	3	4	3	5	4	4	2	4	4	2	2	2	4	4	2	3	2
15	1	2	1	0	1	5	2	4	1	3	4	4	5	2	4	4	4	5	3	4	4	4	4	2	2	4	5	4	2	2	4	2	4	4	2	2	4	4	2	1	3	3	4	3	3	2	5	3	1
15	1	2	1	0	1	5	2	5	4	5	4	5	4	3	4	4	2	4	4	5	5	2	4	5	5	4	3	4	3	5	4	1	3	5	3	1	5	4	3	2	4	1	5	5	5	5	2	2	5
15	2	2	1	0	1	4	2	5	1	1	2	4	4	4	4	3	4	5	4	4	4	4	3	4	1	2	5	2	4	1	2	3	4	4	1	1	5	4	2	1	3	2	5	5	2	1	4	4	1
15	2	1	1	0	1	5	3	4	2	4	5	4	4	4	4	4	4	4	3	3	4	4	3	3	4	5	5	4	4	4	4	2	4	4	5	2	5	4	3	4	4	4	4	3	4	4	4	3	4
15	2	2	1	0	1	5	3	4	1	3	4	4	3	4	3	2	5	4	2	2	3	5	3	2	3	4	5	2	4	2	2	5	2	3	3	2	5	3	4	3	4	4	2	3	2	2	4	2	2
15	2	2	1	0	1	4	2	5	4	4	3	5	3	4	4	4	2	5	4	5	2	4	4	5	5	3	3	3	4	4	4	1	2	5	1	2	5	4	4	1	4	1	4	5	4	4	4	3	3
15	1	2	1	0	1	5	4	4	1	3	5	5	3	3	5	4	4	3	2	4	5	4	3	1	3	5	5	3	4	3	5	4	4	3	2	5	5	2	3	3	1	3	5	2	5	4	5	2	4
15	1	2	1	0	1	5	3	5	2	5	5	5	4	1	5	5	4	5	2	5	5	5	4	4	3	4	4	4	1	3	4	1	4	3	4	4	5	4	1	2	5	2	5	2	4	2	5	4	4
15	2	2	1	0	1	5	2	4	2	3	4	4	3	1	3	2	5	4	1	3	4	5	2	4	4	3	5	2	1	3	5	4	4	2	4	2	5	3	1	3	4	2	5	2	3	4	3	3	4
14	1	3	1	0	1	4	3	4	2	4	2	3	4	4	4	3	3	4	4	5	3	4	4	4	4	3	3	3	4	3	3	2	3	4	3	2	4	3	4	4	3	3	4	4	3	3	2	2	2
14	2	1	1	0	1	5	3	5	1	5	4	2	4	4	4	5	1	5	4	5	4	5	3	2	5	2	4	3	5	4	5	3	5	3	4	4	5	4	1	1	5	4	5	4	5	5	1	5	3
14	2	5	1	0	1	3	4	5	3	2	3	4	5	4	4	3	5	5	3	5	4	3	4	5	3	2	5	4	3	2	4	4	3	3	5	2	5	4	3	1	2	4	3	3	2	5	5	2	5
14	2	1	1	0	1	4	5	2	1	4	2	5	2	2	4	2	5	2	1	4	4	5	1	4	2	2	4	1	4	4	2	2	2	2	5	1	5	2	2	2	2	4	1	2	4	5	5	4	5
14	1	1	1	0	1	3	2	2	1	4	5	4	2	4	4	4	1	3	3	4	4	4	1	4	5	5	3	2	3	3	4	2	3	4	3	3	3	3	5	2	4	2	4	3	4	2	4	2	2
14	2	1	1	0	1	5	2	5	1	4	4	4	4	2	5	5	4	5	2	5	4	4	4	4	5	5	5	3	4	4	4	4	5	4	3	4	4	4	3	1	5	2	5	2	4	4	5	4	4
14	1	1	1	0	1	5	3	3	1	4	4	4	2	3	5	4	3	3	2	3	3	4	1	3	3	5	4	2	2	4	4	3	2	1	3	4	4	3	3	3	4	3	3	2	3	2	3	3	4
14	2	1	1	0	1	4	3	5	2	3	4	3	4	3	3	5	4	4	2	3	4	5	3	2	2	3	4	2	3	3	5	3	4	2	2	3	4	4	3	2	4	4	4	2	1	3	5	3	3
14	1	1	1	0	1	5	3	5	1	4	4	5	5	2	5	4	5	5	2	4	5	5	2	2	4	5	4	3	4	4	5	2	5	4	2	4	4	4	2	4	5	2	5	2	5	2	5	4	5
14	2	1	1	0	1	4	4	2	2	2	3	2	2	2	3	4	4	3	4	5	4	2	1	2	4	3	5	1	4	2	4	1	4	2	4	2	4	2	4	3	4	2	5	4	4	5	4	2	1
14	2	3	1	0	1	4	3	2	4	2	1	5	1	2	5	4	4	3	4	5	4	5	2	4	5	3	4	2	2	4	3	1	3	5	3	1	5	2	2	3	2	1	4	5	1	3	2	1	1
14	2	1	1	0	1	5	3	4	2	4	4	5	1	3	5	4	2	4	4	4	4	2	3	3	5	5	3	1	2	4	5	1	4	4	2	2	4	5	1	3	4	1	4	2	5	4	4	3	5
14	2	3	1	0	1	5	2	5	1	4	4	5	2	5	5	5	5	5	3	5	5	5	5	4	5	1	5	4	4	2	4	2	1	5	1	5	5	2	4	4	5	2	4	4	2	1	5	4	1
14	2	1	1	0	1	4	3	4	1	2	4	5	4	3	5	4	5	2	1	5	5	4	4	2	5	3	5	2	1	2	5	4	4	2	5	2	5	2	3	1	2	4	3	1	5	4	5	4	3
14	2	3	1	0	1	4	2	3	2	3	3	4	2	3	4	4	3	3	4	4	4	3	2	3	4	4	4	2	3	2	3	4	3	4	4	2	4	2	3	3	4	3	4	4	4	3	4	4	4
14	2	1	1	0	1	5	4	4	2	3	3	5	2	3	4	4	5	4	2	4	4	5	1	2	3	3	5	2	3	3	4	3	4	2	4	2	5	3	3	1	4	4	4	4	3	4	5	3	4
14	1	1	1	0	1	3	2	2	3	5	4	3	2	5	5	3	2	2	4	5	3	4	1	5	4	4	5	1	4	4	4	1	2	4	3	4	2	3	5	2	3	2	4	5	5	4	2	4	4
14	2	5	1	0	1	2	1	5	3	2	1	5	2	4	2	2	2	4	4	4	2	2	1	5	4	2	2	2	4	2	2	2	4	4	5	1	4	4	3	4	2	1	4	4	4	3	4	3	4
14	1	2	1	0	1	5	5	4	1	4	4	5	4	2	5	4	4	5	2	3	4	4	4	1	4	4	5	4	4	4	4	4	4	2	4	4	4	5	2	3	5	3	4	2	3	4	4	4	2
14	2	2	1	0	1	5	4	4	1	3	3	4	3	4	3	2	2	4	3	5	4	5	2	5	5	3	5	2	4	4	3	1	1	2	2	2	5	3	5	2	4	1	3	4	3	2	4	5	1
14	2	2	1	0	1	5	4	5	3	2	5	5	4	4	4	4	5	5	4	4	4	5	4	4	2	4	5	2	2	4	3	2	4	3	4	4	5	5	3	2	5	3	4	4	3	4	4	4	4
14	2	2	1	0	1	4	4	1	2	4	4	4	5	2	5	4	5	5	2	1	3	4	4	3	4	4	5	5	1	4	5	2	5	4	4	3	4	5	3	2	3	2	4	3	5	4	3	4	2
14	2	2	1	0	1	4	4	5	1	5	3	4	4	4	4	4	5	5	3	5	4	3	4	4	4	3	4	5	4	5	4	2	3	2	4	1	4	5	4	2	3	2	4	3	5	4	4	4	4
[truncated: 1,004 more rows]
[truncated: 16 more columns]
